# Supplementary material for: rac-7-Methyl-3-[(7-methyl-4-oxo­chro­man-3-yl)meth­yl]-4H-chromen-4-one
Source: Acta Crystallogr Sect E Struct Rep Online. 2013 Apr 20;69(Pt 5):o763. doi: 10.1107/S1600536813009422 (PMC3648289; doi:10.1107/S1600536813009422)
Supplement: Supplementary file 1 [file e-69-0o763-sup1.cif]

##############################################################################
#                                                                            #
# This CIF contains the data in a paper accepted for publication in          #
# Acta Crystallographica Section E. It conforms to the requirements of       #
# Notes for Authors for Acta Crystallographica Section E, and has been       #
# peer reviewed under the auspices of the IUCr Commission on Journals.       #
#                                                                            #
# Full details of the Crystallographic Information File format               #
# are given in the paper "The Crystallographic Information File (CIF):       #
# a New Standard Archive File for Crystallography" by S. R. Hall, F. H.      #
# Allen and I. D. Brown [Acta Cryst. (1991), A47, 655-685].                  #
#                                                                            #
# The current version of the core CIF dictionary is obtainable from          #
# ftp://ftp.iucr.org/pub/cif_core.dic.                                       #
#                                                                            #
# Software is freely available for graphical display of the structure(s)     #
# in this CIF. For information consult the CIF software page                 #
# http://www.iucr.org/resources/cif/software.                                #
#                                                                            #
# This file may be used for bona fide research purposes within the           #
# scientific community so long as proper attribution is given to the journal # 
# article from which it was obtained.                                        #
#                                                                            #
##############################################################################
data_I
_audit_creation_method     SHELXL-97
_chemical_name_systematic
;\
<i>rac</i>-7-Methyl-3-[(7-methyl-4-oxochroman-3-yl)methyl]-\
4<i>H</i>-chromen-4-one
;
_chemical_name_common     ?
_chemical_formula_moiety     'C21 H18 O4'
_chemical_formula_sum     'C21 H18 O4'
_chemical_formula_iupac     'C21 H18 O4'
_chemical_formula_weight     334.35
_chemical_melting_point     ?
_symmetry_cell_setting     monoclinic
_symmetry_space_group_name_H-M     'P 21/n'
_symmetry_space_group_name_Hall     '-P 2yn'
loop_
    _symmetry_equiv_pos_as_xyz
    'x, y, z'
    '-x+1/2, y+1/2, -z+1/2'
    '-x, -y, -z'
    'x-1/2, -y-1/2, z-1/2'
_cell_length_a     10.664(2)
_cell_length_b     6.6428(13)
_cell_length_c     23.754(5)
_cell_angle_alpha     90.00
_cell_angle_beta     91.11(3)
_cell_angle_gamma     90.00
_cell_volume     1682.4(6)
_cell_formula_units_Z     4
_cell_measurement_reflns_used     2970
_cell_measurement_theta_min     2.49
_cell_measurement_theta_max     28.17
_cell_measurement_temperature     293(2)
_exptl_crystal_description     crystal
_exptl_crystal_colour     yellow
_exptl_crystal_size_max     0.44
_exptl_crystal_size_mid     0.22
_exptl_crystal_size_min     0.22
_exptl_crystal_density_diffrn     1.320
_exptl_crystal_density_meas     ?
_exptl_crystal_density_method     'not measured'
_exptl_crystal_F_000     704
_exptl_absorpt_coefficient_mu     0.091
_exptl_absorpt_correction_type     multi-scan
_exptl_absorpt_process_details     '(SADABS; Bruker, 2007)'
_exptl_absorpt_correction_T_min     0.9611
_exptl_absorpt_correction_T_max     0.9803
_exptl_special_details
;
;
_diffrn_ambient_temperature     293(2)
_diffrn_radiation_type     MoK\a
_diffrn_radiation_wavelength     0.71073
_diffrn_radiation_source     'fine-focus sealed tube'
_diffrn_radiation_monochromator     graphite
_diffrn_measurement_device_type     'Bruker SMART CCD'
_diffrn_measurement_method     '\f and \w scans'
_diffrn_detector_area_resol_mean     ?
_diffrn_reflns_number     11780
_diffrn_reflns_av_R_equivalents     0.0290
_diffrn_reflns_av_sigmaI/netI     0.0484
_diffrn_reflns_theta_min     3.18
_diffrn_reflns_theta_max     28.28
_diffrn_reflns_theta_full     28.28
_diffrn_measured_fraction_theta_max     0.966
_diffrn_measured_fraction_theta_full     0.966
_diffrn_reflns_limit_h_min     -13
_diffrn_reflns_limit_h_max     12
_diffrn_reflns_limit_k_min     -8
_diffrn_reflns_limit_k_max     8
_diffrn_reflns_limit_l_min     -29
_diffrn_reflns_limit_l_max     31
_diffrn_standards_number     0
_diffrn_standards_interval_count     .
_diffrn_standards_interval_time     .
_diffrn_standards_decay_%     ?
_refine_special_details
;
Refinement of <i>F</i>^2^ against ALL reflections. The weighted <i>R</i>-factor
<i>wR</i> and goodness of fit <i>S</i> are based on <i>F</i>^2^, conventional
<i>R</i>-factors <i>R</i> are based on <i>F</i>, with <i>F</i> set to zero for
negative <i>F</i>^2^. The threshold expression of <i>F</i>^2^ >
\s(<i>F</i>^2^) is used only for calculating <i>R</i>-factors(gt) <i>etc</i>.
and is not relevant to the choice of reflections for refinement.
<i>R</i>-factors based on <i>F</i>^2^ are statistically about twice as large
as those based on <i>F</i>, and <i>R</i>- factors based on ALL data will be
even larger.
;
_reflns_number_total     4032
_reflns_number_gt     1982
_reflns_threshold_expression     I>2\s(I)
_refine_ls_structure_factor_coef     Fsqd
_refine_ls_matrix_type     full
_refine_ls_R_factor_all     0.1324
_refine_ls_R_factor_gt     0.0586
_refine_ls_wR_factor_gt     0.1433
_refine_ls_wR_factor_ref     0.1798
_refine_ls_goodness_of_fit_ref     1.020
_refine_ls_restrained_S_all     1.020
_refine_ls_number_reflns     4032
_refine_ls_number_parameters     229
_refine_ls_number_restraints     0
_refine_ls_hydrogen_treatment     constr
_refine_ls_weighting_scheme     calc
_refine_ls_weighting_details
         'calc w=1/[\s^2^(Fo^2^)+(0.0748P)^2^+0.4282P] where P=(Fo^2^+2Fc^2^)/3'
_atom_sites_solution_hydrogens     geom
_atom_sites_solution_primary     direct
_atom_sites_solution_secondary     difmap
_refine_ls_shift/su_max     0.000
_refine_ls_shift/su_mean     0.000
_refine_diff_density_max     0.429
_refine_diff_density_min     -0.298
_refine_ls_extinction_method     none
_refine_ls_extinction_coef     ?
loop_
    _atom_type_symbol
    _atom_type_description
    _atom_type_scat_dispersion_real
    _atom_type_scat_dispersion_imag
    _atom_type_scat_source
    C C 0.0033 0.0016 'International Tables Vol C Tables 4.2.6.8 and 6.1.1.4'
    H H 0.0000 0.0000 'International Tables Vol C Tables 4.2.6.8 and 6.1.1.4'
    O O 0.0106 0.0060 'International Tables Vol C Tables 4.2.6.8 and 6.1.1.4'
_computing_data_collection     'SMART (Bruker, 2007)'
_computing_cell_refinement     'SAINT (Bruker, 2007)'
_computing_data_reduction     'SAINT (Bruker, 2007)'
_computing_structure_solution     'SHELXS97 (Sheldrick, 2008)'
_computing_structure_refinement     'SHELXL97 (Sheldrick, 2008)'
_computing_molecular_graphics     'SHELXTL (Sheldrick, 2008)'
_computing_publication_material     'SHELXTL (Sheldrick, 2008)'
loop_
    _atom_site_type_symbol
    _atom_site_label
    _atom_site_fract_x
    _atom_site_fract_y
    _atom_site_fract_z
    _atom_site_U_iso_or_equiv
    _atom_site_adp_type
    _atom_site_calc_flag
    _atom_site_refinement_flags
    _atom_site_occupancy
    _atom_site_symmetry_multiplicity
    _atom_site_disorder_assembly
    _atom_site_disorder_group
    O O2 -0.12544(16) -0.0887(3) 0.10824(8) 0.0673(5) Uani d . 1 1 . .
    O O1 0.34094(18) 0.1176(2) -0.01163(8) 0.0682(5) Uani d . 1 1 . .
    C C1 0.0420(2) 0.1514(3) 0.10862(11) 0.0573(7) Uani d . 1 1 . .
    C C2 0.3259(2) 0.4731(3) -0.03163(10) 0.0472(6) Uani d . 1 1 . .
    O O4 0.18080(18) 0.6629(2) 0.01958(8) 0.0729(6) Uani d . 1 1 . .
    C C3 0.0456(2) -0.1335(3) 0.17464(9) 0.0471(6) Uani d . 1 1 . .
    C C4 0.2280(2) 0.4997(3) 0.00924(10) 0.0537(6) Uani d . 1 1 . .
    C C5 -0.1317(2) -0.3631(3) 0.16993(11) 0.0566(7) Uani d . 1 1 . .
    H H5 -0.2075 -0.4003 0.1529 0.068 Uiso calc R 1 1 . .
    C C6 -0.0679(2) -0.1937(3) 0.15148(10) 0.0493(6) Uani d . 1 1 . .
    C C7 0.3769(2) 0.2828(3) -0.04092(10) 0.0533(6) Uani d . 1 1 . .
    C C8 0.0330(3) -0.4157(4) 0.23729(12) 0.0684(8) Uani d . 1 1 . .
    H H8 0.0676 -0.4909 0.2667 0.082 Uiso calc R 1 1 . .
    O O3 0.2109(2) 0.1038(3) 0.17275(9) 0.0836(6) Uani d . 1 1 . .
    C C9 0.1091(2) 0.0457(4) 0.15384(10) 0.0550(6) Uani d . 1 1 . .
    C C10 0.0960(2) -0.2503(4) 0.21857(10) 0.0604(7) Uani d . 1 1 . .
    H H10 0.1726 -0.2152 0.2351 0.072 Uiso calc R 1 1 . .
    C C11 0.4571(3) 0.6020(4) -0.10497(12) 0.0634(7) Uani d . 1 1 . .
    H H11 0.4826 0.7100 -0.1269 0.076 Uiso calc R 1 1 . .
    C C12 0.0952(3) 0.3414(3) 0.08411(11) 0.0606(7) Uani d . 1 1 . .
    H H12A 0.0263 0.4252 0.0708 0.073 Uiso calc R 1 1 . .
    H H12B 0.1391 0.4145 0.1139 0.073 Uiso calc R 1 1 . .
    C C13 0.3700(2) 0.6324(3) -0.06455(11) 0.0581(7) Uani d . 1 1 . .
    H H13 0.3392 0.7615 -0.0587 0.070 Uiso calc R 1 1 . .
    C C14 0.5085(2) 0.4123(4) -0.11405(11) 0.0631(7) Uani d . 1 1 . .
    C C15 -0.0676(3) 0.0812(4) 0.09029(12) 0.0684(8) Uani d . 1 1 . .
    H H15 -0.1090 0.1553 0.0624 0.082 Uiso calc R 1 1 . .
    C C16 -0.0817(3) -0.4749(4) 0.21350(11) 0.0605(7) Uani d . 1 1 . .
    C C17 0.4669(3) 0.2547(4) -0.08142(12) 0.0652(7) Uani d . 1 1 . .
    H H17 0.5001 0.1268 -0.0868 0.078 Uiso calc R 1 1 . .
    C C18 0.6082(3) 0.3821(5) -0.15727(14) 0.0897(10) Uani d . 1 1 . .
    H H18A 0.5698 0.3752 -0.1941 0.135 Uiso calc R 1 1 . .
    H H18B 0.6525 0.2591 -0.1495 0.135 Uiso calc R 1 1 . .
    H H18C 0.6660 0.4930 -0.1558 0.135 Uiso calc R 1 1 . .
    C C19 0.2677(4) 0.1520(4) 0.03518(17) 0.0991(12) Uani d . 1 1 . .
    H H19 0.2205 0.0297 0.0418 0.119 Uiso calc R 1 1 . .
    H H1 0.3247 0.1687 0.0672 0.62(11) Uiso calc R 1 1 . .
    C C20 0.1836(3) 0.3097(4) 0.03647(15) 0.0846(10) Uani d . 1 1 . .
    H H20 0.1236 0.2640 0.0074 0.102 Uiso calc R 1 1 . .
    C C21 -0.1514(3) -0.6556(5) 0.23528(16) 0.0968(11) Uani d . 1 1 . .
    H H21A -0.1730 -0.6333 0.2738 0.145 Uiso calc R 1 1 . .
    H H21B -0.0990 -0.7727 0.2328 0.145 Uiso calc R 1 1 . .
    H H21C -0.2264 -0.6758 0.2130 0.145 Uiso calc R 1 1 . .
loop_
    _atom_site_aniso_label
    _atom_site_aniso_U_11
    _atom_site_aniso_U_22
    _atom_site_aniso_U_33
    _atom_site_aniso_U_12
    _atom_site_aniso_U_13
    _atom_site_aniso_U_23
    O2 0.0557(11) 0.0714(11) 0.0742(12) -0.0134(9) -0.0163(10) 0.0252(10)
    O1 0.0876(14) 0.0363(8) 0.0811(13) 0.0084(8) 0.0148(11) 0.0026(8)
    C1 0.0505(16) 0.0538(13) 0.0673(17) -0.0022(12) -0.0023(13) 0.0107(12)
    C2 0.0488(14) 0.0389(11) 0.0536(14) -0.0033(10) -0.0045(12) -0.0018(10)
    O4 0.0857(14) 0.0385(9) 0.0954(14) 0.0122(9) 0.0249(11) 0.0127(9)
    C3 0.0463(14) 0.0516(12) 0.0434(13) 0.0032(10) 0.0013(11) 0.0001(10)
    C4 0.0595(16) 0.0373(11) 0.0643(16) 0.0021(11) 0.0007(13) 0.0061(11)
    C5 0.0528(15) 0.0562(14) 0.0610(16) -0.0059(12) 0.0092(13) 0.0018(12)
    C6 0.0500(15) 0.0513(12) 0.0466(13) 0.0053(11) 0.0026(12) 0.0044(11)
    C7 0.0597(16) 0.0413(12) 0.0587(15) -0.0011(11) -0.0027(13) -0.0043(11)
    C8 0.0706(19) 0.0727(17) 0.0621(17) 0.0132(15) 0.0064(15) 0.0242(14)
    O3 0.0722(14) 0.0901(14) 0.0873(14) -0.0270(11) -0.0280(12) 0.0159(11)
    C9 0.0530(16) 0.0582(14) 0.0536(15) -0.0038(12) -0.0053(13) 0.0008(12)
    C10 0.0554(16) 0.0719(16) 0.0537(15) 0.0039(13) -0.0019(13) 0.0093(13)
    C11 0.0646(18) 0.0589(15) 0.0666(17) -0.0138(13) 0.0011(15) 0.0009(13)
    C12 0.0640(17) 0.0497(13) 0.0683(17) -0.0035(12) 0.0051(14) 0.0063(12)
    C13 0.0581(16) 0.0439(12) 0.0723(17) -0.0029(11) 0.0012(14) 0.0009(12)
    C14 0.0568(17) 0.0703(17) 0.0622(17) -0.0111(13) -0.0008(14) -0.0147(14)
    C15 0.0621(18) 0.0651(16) 0.0775(19) -0.0048(14) -0.0101(15) 0.0263(14)
    C16 0.0658(18) 0.0550(14) 0.0615(16) 0.0045(13) 0.0187(14) 0.0104(12)
    C17 0.0693(18) 0.0516(14) 0.0746(18) 0.0030(13) 0.0015(15) -0.0140(13)
    C18 0.084(2) 0.099(2) 0.087(2) -0.0138(18) 0.0216(19) -0.0229(18)
    C19 0.133(3) 0.0430(14) 0.124(3) 0.0074(17) 0.060(3) 0.0136(16)
    C20 0.105(2) 0.0431(14) 0.107(2) 0.0176(14) 0.041(2) 0.0204(14)
    C21 0.102(3) 0.078(2) 0.111(3) -0.0075(18) 0.027(2) 0.0322(19)
_geom_special_details
;
All e.s.d.'s (except the e.s.d. in the dihedral angle between two l.s. planes)
are estimated using the full covariance matrix. The cell e.s.d.'s are taken
into account individually in the estimation of e.s.d.'s in distances, angles
and torsion angles; correlations between e.s.d.'s in cell parameters are only
used when they are defined by crystal symmetry. An approximate (isotropic)
treatment of cell e.s.d.'s is used for estimating e.s.d.'s involving l.s.
planes.
;
loop_
    _geom_bond_atom_site_label_1
    _geom_bond_atom_site_label_2
    _geom_bond_site_symmetry_2
    _geom_bond_distance
    _geom_bond_publ_flag
    O2 C15 . 1.359(3) ?
    O2 C6 . 1.376(3) ?
    O1 C7 . 1.359(3) ?
    O1 C19 . 1.390(3) ?
    C1 C15 . 1.324(3) ?
    C1 C9 . 1.459(4) ?
    C1 C12 . 1.505(3) ?
    C2 C7 . 1.395(3) ?
    C2 C13 . 1.402(3) ?
    C2 C4 . 1.451(3) ?
    O4 C4 . 1.222(3) ?
    C3 C6 . 1.379(3) ?
    C3 C10 . 1.399(3) ?
    C3 C9 . 1.460(3) ?
    C4 C20 . 1.499(3) ?
    C5 C16 . 1.373(4) ?
    C5 C6 . 1.390(3) ?
    C5 H5 . 0.9300 ?
    C7 C17 . 1.385(3) ?
    C8 C10 . 1.367(4) ?
    C8 C16 . 1.394(4) ?
    C8 H8 . 0.9300 ?
    O3 C9 . 1.229(3) ?
    C10 H10 . 0.9300 ?
    C11 C13 . 1.364(4) ?
    C11 C14 . 1.393(3) ?
    C11 H11 . 0.9300 ?
    C12 C20 . 1.501(4) ?
    C12 H12A . 0.9700 ?
    C12 H12B . 0.9700 ?
    C13 H13 . 0.9300 ?
    C14 C17 . 1.381(4) ?
    C14 C18 . 1.505(4) ?
    C15 H15 . 0.9300 ?
    C16 C21 . 1.508(4) ?
    C17 H17 . 0.9300 ?
    C18 H18A . 0.9600 ?
    C18 H18B . 0.9600 ?
    C18 H18C . 0.9600 ?
    C19 C20 . 1.380(4) ?
    C19 H19 . 0.9700 ?
    C19 H1 . 0.9700 ?
    C20 H20 . 0.9800 ?
    C21 H21A . 0.9600 ?
    C21 H21B . 0.9600 ?
    C21 H21C . 0.9600 ?
loop_
    _geom_angle_atom_site_label_1
    _geom_angle_atom_site_label_2
    _geom_angle_atom_site_label_3
    _geom_angle_site_symmetry_1
    _geom_angle_site_symmetry_3
    _geom_angle
    _geom_angle_publ_flag
    C15 O2 C6 . . 117.2(2) ?
    C7 O1 C19 . . 116.44(18) ?
    C15 C1 C9 . . 119.3(2) ?
    C15 C1 C12 . . 120.3(2) ?
    C9 C1 C12 . . 120.3(2) ?
    C7 C2 C13 . . 117.4(2) ?
    C7 C2 C4 . . 120.3(2) ?
    C13 C2 C4 . . 122.3(2) ?
    C6 C3 C10 . . 117.3(2) ?
    C6 C3 C9 . . 120.7(2) ?
    C10 C3 C9 . . 122.1(2) ?
    O4 C4 C2 . . 123.2(2) ?
    O4 C4 C20 . . 121.7(2) ?
    C2 C4 C20 . . 115.07(19) ?
    C16 C5 C6 . . 119.4(3) ?
    C16 C5 H5 . . 120.3 ?
    C6 C5 H5 . . 120.3 ?
    O2 C6 C3 . . 121.8(2) ?
    O2 C6 C5 . . 115.6(2) ?
    C3 C6 C5 . . 122.7(2) ?
    O1 C7 C17 . . 116.9(2) ?
    O1 C7 C2 . . 122.4(2) ?
    C17 C7 C2 . . 120.6(2) ?
    C10 C8 C16 . . 121.9(2) ?
    C10 C8 H8 . . 119.1 ?
    C16 C8 H8 . . 119.1 ?
    O3 C9 C1 . . 122.3(2) ?
    O3 C9 C3 . . 123.0(2) ?
    C1 C9 C3 . . 114.7(2) ?
    C8 C10 C3 . . 120.3(3) ?
    C8 C10 H10 . . 119.8 ?
    C3 C10 H10 . . 119.8 ?
    C13 C11 C14 . . 121.2(2) ?
    C13 C11 H11 . . 119.4 ?
    C14 C11 H11 . . 119.4 ?
    C20 C12 C1 . . 114.9(2) ?
    C20 C12 H12A . . 108.5 ?
    C1 C12 H12A . . 108.5 ?
    C20 C12 H12B . . 108.5 ?
    C1 C12 H12B . . 108.5 ?
    H12A C12 H12B . . 107.5 ?
    C11 C13 C2 . . 121.4(2) ?
    C11 C13 H13 . . 119.3 ?
    C2 C13 H13 . . 119.3 ?
    C17 C14 C11 . . 117.9(2) ?
    C17 C14 C18 . . 121.4(3) ?
    C11 C14 C18 . . 120.8(3) ?
    C1 C15 O2 . . 126.3(2) ?
    C1 C15 H15 . . 116.8 ?
    O2 C15 H15 . . 116.8 ?
    C5 C16 C8 . . 118.5(2) ?
    C5 C16 C21 . . 120.2(3) ?
    C8 C16 C21 . . 121.3(3) ?
    C14 C17 C7 . . 121.5(2) ?
    C14 C17 H17 . . 119.3 ?
    C7 C17 H17 . . 119.3 ?
    C14 C18 H18A . . 109.5 ?
    C14 C18 H18B . . 109.5 ?
    H18A C18 H18B . . 109.5 ?
    C14 C18 H18C . . 109.5 ?
    H18A C18 H18C . . 109.5 ?
    H18B C18 H18C . . 109.5 ?
    C20 C19 O1 . . 121.2(3) ?
    C20 C19 H19 . . 107.0 ?
    O1 C19 H19 . . 107.0 ?
    C20 C19 H1 . . 107.0 ?
    O1 C19 H1 . . 107.0 ?
    H19 C19 H1 . . 106.8 ?
    C19 C20 C4 . . 114.7(2) ?
    C19 C20 C12 . . 122.7(3) ?
    C4 C20 C12 . . 114.6(2) ?
    C19 C20 H20 . . 99.5 ?
    C4 C20 H20 . . 99.5 ?
    C12 C20 H20 . . 99.5 ?
    C16 C21 H21A . . 109.5 ?
    C16 C21 H21B . . 109.5 ?
    H21A C21 H21B . . 109.5 ?
    C16 C21 H21C . . 109.5 ?
    H21A C21 H21C . . 109.5 ?
    H21B C21 H21C . . 109.5 ?
loop_
    _geom_torsion_atom_site_label_1
    _geom_torsion_atom_site_label_2
    _geom_torsion_atom_site_label_3
    _geom_torsion_atom_site_label_4
    _geom_torsion_site_symmetry_1
    _geom_torsion_site_symmetry_2
    _geom_torsion_site_symmetry_3
    _geom_torsion_site_symmetry_4
    _geom_torsion
    _geom_torsion_publ_flag
    C19 O1 C7 C2 . . . . -11.4(4) ?
    C19 O1 C7 C17 . . . . 169.2(3) ?
    C7 O1 C19 C20 . . . . 33.0(4) ?
    C15 O2 C6 C3 . . . . -2.0(3) ?
    C15 O2 C6 C5 . . . . 178.0(2) ?
    C6 O2 C15 C1 . . . . 3.3(4) ?
    C12 C1 C9 O3 . . . . -1.4(4) ?
    C12 C1 C9 C3 . . . . 178.6(2) ?
    C15 C1 C9 O3 . . . . -179.8(3) ?
    C15 C1 C9 C3 . . . . 0.2(3) ?
    C9 C1 C12 C20 . . . . 87.7(3) ?
    C15 C1 C12 C20 . . . . -93.9(3) ?
    C9 C1 C15 O2 . . . . -2.4(4) ?
    C12 C1 C15 O2 . . . . 179.3(2) ?
    C7 C2 C4 O4 . . . . 179.2(2) ?
    C7 C2 C4 C20 . . . . -3.6(3) ?
    C13 C2 C4 O4 . . . . -3.1(4) ?
    C13 C2 C4 C20 . . . . 174.2(2) ?
    C4 C2 C7 O1 . . . . -2.0(3) ?
    C4 C2 C7 C17 . . . . 177.5(2) ?
    C13 C2 C7 O1 . . . . -179.8(2) ?
    C13 C2 C7 C17 . . . . -0.4(3) ?
    C4 C2 C13 C11 . . . . -176.3(2) ?
    C7 C2 C13 C11 . . . . 1.5(4) ?
    C9 C3 C6 O2 . . . . 0.1(3) ?
    C9 C3 C6 C5 . . . . -180.0(2) ?
    C10 C3 C6 O2 . . . . 179.8(2) ?
    C10 C3 C6 C5 . . . . -0.2(3) ?
    C6 C3 C9 O3 . . . . -179.2(2) ?
    C6 C3 C9 C1 . . . . 0.9(3) ?
    C10 C3 C9 O3 . . . . 1.1(4) ?
    C10 C3 C9 C1 . . . . -178.9(2) ?
    C6 C3 C10 C8 . . . . -0.5(4) ?
    C9 C3 C10 C8 . . . . 179.2(2) ?
    O4 C4 C20 C12 . . . . -10.6(4) ?
    O4 C4 C20 C19 . . . . -160.5(3) ?
    C2 C4 C20 C12 . . . . 172.1(2) ?
    C2 C4 C20 C19 . . . . 22.2(4) ?
    C16 C5 C6 O2 . . . . -179.1(2) ?
    C16 C5 C6 C3 . . . . 1.0(4) ?
    C6 C5 C16 C8 . . . . -0.9(4) ?
    C6 C5 C16 C21 . . . . 178.2(2) ?
    O1 C7 C17 C14 . . . . 179.0(3) ?
    C2 C7 C17 C14 . . . . -0.4(4) ?
    C16 C8 C10 C3 . . . . 0.5(4) ?
    C10 C8 C16 C5 . . . . 0.2(4) ?
    C10 C8 C16 C21 . . . . -178.9(3) ?
    C14 C11 C13 C2 . . . . -1.9(4) ?
    C13 C11 C14 C17 . . . . 1.1(4) ?
    C13 C11 C14 C18 . . . . -177.6(3) ?
    C1 C12 C20 C4 . . . . 175.3(2) ?
    C1 C12 C20 C19 . . . . -37.5(4) ?
    C11 C14 C17 C7 . . . . 0.1(4) ?
    C18 C14 C17 C7 . . . . 178.8(3) ?
    O1 C19 C20 C4 . . . . -38.2(5) ?
    O1 C19 C20 C12 . . . . 174.7(3) ?
data_global
_journal_date_recd_electronic     2013-03-06
_journal_date_accepted     2013-04-07
_journal_name_full     'Acta Crystallographica, Section E'
_journal_year     2013
_journal_volume     69
_journal_issue      5
_journal_page_first     o763
_journal_page_last     o763
_journal_paper_category     QO
_journal_paper_doi     10.1107/S1600536813009422
_journal_coeditor_code     ZS2250
_publ_contact_author_name     'Kabilan S'
_publ_contact_author_address
;Department of Chemistry
Annamalai University
Annamalai Nagar
Chidambaram
India
;
_publ_contact_author_email     soma78@gmail.com
_publ_section_title
;\
<i>rac</i>-7-Methyl-3-[(7-methyl-4-oxochroman-3-yl)methyl]-4<i>H</i>-chromen-4-\
one
;
loop_
    _publ_author_name
    _publ_author_address
    'Somasundaram, M'
;Department of Chemistry
Annamalai University
Annamalai Nagar
Chidambaram
India
;
    'Rajendiran, A.'
;Department of Chemistry
Annamalai University
Annamalai Nagar
Chidambaram
India
;
    'Balasubramanian, K.K.'
;Shasun Reaearch Centre
27 Vandaloor Kelambakkam Road
Keezhakottaiyur
Meelakottaiyur Post
Chennai
India
;
    'Krishnasamy, K.'
;Department of Chemistry
Annamalai University
Annamalai Nagar
Chidambaram
India
;
    'Kabilan, S.'
;Department of Chemistry
Annamalai University
Annamalai Nagar
Chidambaram
India
;
