# Supplementary material for: rac-7-Methyl-3-[(7-methyl-4-oxo­chro­man-3-yl)meth­yl]-4H-chromen-4-one
Source: Acta Crystallogr Sect E Struct Rep Online. 2013 Apr 20;69(Pt 5):o763. doi: 10.1107/S1600536813009422 (PMC3648289; doi:10.1107/S1600536813009422)
Supplement: Supplementary file 2 [file e-69-0o763-Isup2.hkl]

# 
# h,k,l, Fc-squared, Fo-squared, sigma(Fo-squared) and status flag 
# 
data_I
_shelx_title ' new in P2(1)/n' 
_shelx_refln_list_code          4 
_shelx_F_calc_maximum      202.70 
_exptl_crystal_F_000       704.00 
_reflns_d_resolution_high  0.7500 
 
loop_ 
 _symmetry_equiv_pos_as_xyz 
 'x, y, z' 
 '-x+1/2, y+1/2, -z+1/2' 
 '-x, -y, -z' 
 'x-1/2, -y-1/2, z-1/2' 
 
_cell_length_a    10.6636 
_cell_length_b     6.6428 
_cell_length_c    23.7545 
_cell_angle_alpha  90.000 
_cell_angle_beta   91.108 
_cell_angle_gamma  90.000 
 
_shelx_F_squared_multiplier     1.000 
 
loop_ 
 _refln_index_h 
 _refln_index_k 
 _refln_index_l 
 _refln_F_squared_calc 
 _refln_F_squared_meas 
 _refln_F_squared_sigma 
 _refln_observed_status 
   2   0   0     1493.55     1334.94     18.74 o 
   4   0   0     4051.85     3911.60     75.73 o 
   6   0   0        0.91        1.46      1.75 o 
   8   0   0        0.37       -3.25      5.29 o 
  10   0   0        5.26        6.13      7.09 o 
  12   0   0       45.08       50.42     13.67 o 
   1   1   0     3787.58     3916.70     27.22 o 
   2   1   0      140.94      129.87      2.04 o 
   3   1   0      497.17      428.95      4.59 o 
   4   1   0      313.50      303.33      3.83 o 
   5   1   0      212.41      200.02      3.29 o 
   6   1   0       68.71       66.41      2.13 o 
   7   1   0        2.08        2.91      1.51 o 
   8   1   0       93.28       92.48      4.11 o 
   9   1   0        5.80        2.53      3.28 o 
  10   1   0       18.73       10.15      5.58 o 
  11   1   0        8.02       -0.13      5.92 o 
  12   1   0        1.92       12.02     10.42 o 
  13   1   0       22.24       13.19     12.18 o 
   0   2   0       85.47       78.10      3.39 o 
   1   2   0     7641.45     7687.82     62.27 o 
   2   2   0      102.31       92.77      1.51 o 
   3   2   0       10.24       11.91      0.96 o 
   4   2   0      278.14      279.06      6.75 o 
   5   2   0       52.43       55.35      2.26 o 
   6   2   0       12.57       16.98      2.07 o 
   7   2   0       90.15       89.19      2.86 o 
   8   2   0       10.87       13.15      1.99 o 
   9   2   0       81.55       72.58      4.35 o 
  10   2   0        0.76       -2.20      3.10 o 
  11   2   0       22.56       29.10     11.50 o 
  12   2   0        4.53       20.64     12.10 o 
  13   2   0        0.22       -9.06     11.74 o 
   1   3   0      140.49      162.54      2.48 o 
   2   3   0     1301.69     1424.52     14.06 o 
   3   3   0     2800.27     2825.77     24.41 o 
   4   3   0      215.54      218.61      3.46 o 
   5   3   0      213.10      211.20      4.31 o 
   6   3   0      244.30      221.49      4.65 o 
   7   3   0      183.69      171.62      5.17 o 
   8   3   0      130.08      130.10      4.06 o 
   9   3   0        4.90        0.76      3.00 o 
  10   3   0      220.93      243.71     10.10 o 
  11   3   0       65.47       43.00     12.46 o 
  12   3   0       15.59       31.90     13.23 o 
  13   3   0        0.68      -10.22     10.42 o 
   0   4   0     2565.06     2575.93     59.72 o 
   1   4   0       11.66       17.61      1.21 o 
   2   4   0        4.34        6.05      1.24 o 
   3   4   0       50.87       55.81      2.67 o 
   4   4   0       66.89       59.87      3.12 o 
   5   4   0       55.01       44.96      3.08 o 
   6   4   0       94.98       92.86      3.74 o 
   7   4   0       83.79       81.67      4.44 o 
   8   4   0        0.13        1.60      4.61 o 
   9   4   0       53.34       76.71      6.55 o 
  10   4   0       30.42       28.00      8.50 o 
  11   4   0       63.45       39.80     13.19 o 
  12   4   0       30.50       37.71     13.39 o 
   1   5   0       99.62       93.24      3.32 o 
   2   5   0       30.72       35.72      2.06 o 
   3   5   0        0.22       -1.23      1.55 o 
   4   5   0      161.53      150.14      4.93 o 
   5   5   0       10.96       11.60      2.47 o 
   6   5   0        0.02       -1.46      2.58 o 
   7   5   0       60.70       45.81      5.62 o 
   8   5   0        0.17        1.32      4.08 o 
   9   5   0       31.11       39.76      5.97 o 
  10   5   0        3.65        1.70      4.29 o 
  11   5   0        1.79       -9.14      9.14 o 
   0   6   0       54.31       50.60      2.66 o 
   1   6   0      296.84      307.93      5.34 o 
   2   6   0      255.80      264.39      5.75 o 
   3   6   0        0.42       -1.90      1.90 o 
   4   6   0        0.85       -0.77      2.11 o 
   5   6   0       70.77       69.02      4.71 o 
   6   6   0        0.21       -0.74      2.84 o 
   7   6   0       21.32       19.06      5.39 o 
   8   6   0       17.79       16.24      5.28 o 
   9   6   0        1.59       -4.45      4.45 o 
  10   6   0        0.78       -4.97      6.01 o 
   1   7   0       45.80       40.60      2.39 o 
   2   7   0       14.16       18.76      3.65 o 
   3   7   0       52.81       53.76      3.90 o 
   4   7   0       66.22       61.16      4.52 o 
   5   7   0        7.93       11.92      3.46 o 
   6   7   0        0.30        7.41      4.79 o 
   7   7   0        0.04       -1.38      4.63 o 
   8   7   0        0.69        3.09      6.05 o 
   1   8   0        1.11        1.76      3.41 o 
   2   8   0        0.49        3.17      3.67 o 
   3   8   0        4.70        3.57      5.97 o 
   4   8   0        1.20       -0.76      4.10 o 
   5   8   0        2.49       -2.55      9.74 o 
 -11   0   1       51.18       55.23     12.78 o 
  -9   0   1        4.37        8.78      6.97 o 
  -7   0   1      834.61      892.82     17.58 o 
  -5   0   1      218.48      247.62      7.05 o 
  -3   0   1     1703.41     1770.66     25.11 o 
   3   0   1       26.44       20.36      2.69 o 
   5   0   1     1940.60     2147.70     31.66 o 
   7   0   1     1288.68     1378.21     23.90 o 
   9   0   1       53.66       54.14      9.86 o 
  11   0   1      108.43       96.75     15.15 o 
 -13   1   1        0.29       29.22     14.19 o 
 -12   1   1        4.02        4.13      9.26 o 
 -11   1   1        0.49        5.40      6.12 o 
 -10   1   1        5.69       -1.96      5.13 o 
  -9   1   1        0.00       -2.92      8.52 o 
  -8   1   1       85.03       88.51      5.58 o 
  -7   1   1       57.83       62.65      2.81 o 
  -6   1   1      175.89      187.57      3.80 o 
  -5   1   1      341.06      336.34      4.06 o 
  -4   1   1      268.28      255.72      3.23 o 
  -3   1   1      667.18      703.72      6.21 o 
  -2   1   1     1431.39     1448.92     11.03 o 
  -1   1   1     4520.12     4435.84     30.59 o 
   0   1   1     1020.34      852.35     10.17 o 
   1   1   1     2584.77     2359.26     18.85 o 
   2   1   1      368.81      345.49      4.28 o 
   3   1   1        0.04       -0.86      1.10 o 
   4   1   1        7.16        3.19      1.12 o 
   5   1   1      221.99      214.90      4.24 o 
   6   1   1      150.16      161.28      3.88 o 
   7   1   1        5.93        4.79      1.56 o 
   8   1   1       40.08       38.97      2.68 o 
   9   1   1       47.68       49.49      3.50 o 
  10   1   1       27.22       17.05      4.09 o 
  11   1   1       18.08       22.66      7.48 o 
  12   1   1       15.58       36.43     13.11 o 
  13   1   1        0.13       -9.82      9.82 o 
 -13   2   1        2.22        4.85     12.02 o 
 -12   2   1        2.87       13.75     10.90 o 
 -11   2   1       40.70       50.22     12.50 o 
 -10   2   1       45.35       67.34     23.85 o 
  -9   2   1      291.75      308.90      7.19 o 
  -8   2   1       26.42       20.24      2.60 o 
  -7   2   1        5.08        3.07      1.71 o 
  -6   2   1       31.20       30.44      1.81 o 
  -5   2   1      102.04      112.31      2.54 o 
  -4   2   1      811.42      844.21      9.53 o 
  -3   2   1        4.59       10.06      0.81 o 
  -2   2   1      775.05      699.41      5.72 o 
  -1   2   1       28.04       34.14      1.14 o 
   0   2   1      628.49      594.35      6.39 o 
   1   2   1       42.07       48.20      1.25 o 
   2   2   1     1051.77      971.31      8.44 o 
   3   2   1      252.51      250.50      3.31 o 
   4   2   1        0.21        0.32      0.88 o 
   5   2   1      250.31      274.43      4.63 o 
   6   2   1        1.14        1.45      1.34 o 
   7   2   1        6.88       10.10      1.90 o 
   8   2   1        0.16       -0.08      1.35 o 
   9   2   1       21.65       28.77      2.02 o 
  10   2   1       28.34       26.66      3.65 o 
  11   2   1       88.96      128.17     17.03 o 
  12   2   1        1.56       -0.24     10.06 o 
  13   2   1        1.31       -1.00     11.46 o 
 -13   3   1        4.03       -1.20     12.30 o 
 -12   3   1        1.32        3.37      9.74 o 
 -11   3   1       51.85       39.00     12.10 o 
 -10   3   1        0.80        0.78      3.48 o 
  -9   3   1       63.13       76.49      5.21 o 
  -8   3   1       31.67       28.08      5.01 o 
  -7   3   1       10.46       10.21      1.82 o 
  -6   3   1        1.07       -1.30      1.30 o 
  -5   3   1      355.47      369.13      6.62 o 
  -4   3   1      200.78      161.54      2.97 o 
  -3   3   1      104.58      121.27      2.10 o 
  -2   3   1       16.25       15.76      1.87 o 
  -1   3   1      340.31      363.60      5.34 o 
   0   3   1        2.86        3.86      0.80 o 
   1   3   1      256.01      248.33      4.26 o 
   2   3   1       17.59        9.69      1.20 o 
   3   3   1      908.84      934.39     10.83 o 
   4   3   1     1617.88     1544.17     13.64 o 
   5   3   1      367.71      345.36      5.70 o 
   6   3   1       83.17       72.29      3.13 o 
   7   3   1      217.80      218.20     14.75 o 
   8   3   1      266.45      265.33      6.63 o 
   9   3   1        6.30        8.69      3.14 o 
  10   3   1       87.51       71.59      6.21 o 
  11   3   1       42.32       81.36     14.95 o 
  12   3   1        3.17        5.37     11.22 o 
  13   3   1       12.72        6.29     11.38 o 
 -12   4   1        1.83        4.33     11.54 o 
 -11   4   1        2.58       -7.86      8.62 o 
 -10   4   1        0.34        5.08      4.11 o 
  -9   4   1       36.60       40.65      5.33 o 
  -8   4   1        0.14        3.24      6.43 o 
  -7   4   1       64.64       74.87      4.99 o 
  -6   4   1        5.02        4.90      2.23 o 
  -5   4   1      295.28      300.66      5.89 o 
  -4   4   1      143.40      157.53      4.71 o 
  -3   4   1        2.26       -0.03      1.29 o 
  -2   4   1       58.70       66.11      2.41 o 
  -1   4   1       73.99       75.68      2.57 o 
   0   4   1      668.44      698.60      9.70 o 
   1   4   1       76.02      100.35      6.33 o 
   2   4   1       87.59      103.56      2.78 o 
   3   4   1       10.73        5.05      1.55 o 
   4   4   1       67.63       64.93      3.26 o 
   5   4   1      299.05      274.05      5.38 o 
   6   4   1      229.44      242.04      6.68 o 
   7   4   1      120.46      111.54      5.02 o 
   8   4   1       44.93       37.51      5.15 o 
   9   4   1        5.31        2.75      3.74 o 
  10   4   1       16.78       24.06      5.15 o 
  11   4   1        0.35       -6.49     10.30 o 
  12   4   1        9.99       -3.57     10.78 o 
 -11   5   1       14.08       12.14     10.86 o 
 -10   5   1        0.03        6.45      8.66 o 
  -9   5   1        2.69        7.70      4.87 o 
  -8   5   1       18.56       19.42      4.94 o 
  -7   5   1        1.06       -2.08      2.69 o 
  -6   5   1       45.47       42.13      4.06 o 
  -5   5   1      103.75       96.31      4.86 o 
  -4   5   1      132.96      121.94      4.56 o 
  -3   5   1        5.24        4.37      1.81 o 
  -2   5   1      327.80      296.16      5.31 o 
  -1   5   1       28.09       20.03      1.54 o 
   0   5   1      713.32      675.16      9.98 o 
   1   5   1       14.81       12.82      2.32 o 
   2   5   1      427.56      421.56     10.10 o 
   3   5   1       29.55       36.06      2.48 o 
   4   5   1        1.38        0.88      1.89 o 
   5   5   1       47.76       42.88      3.27 o 
   6   5   1        0.00        2.90      3.60 o 
   7   5   1       26.72       24.91      5.79 o 
   8   5   1        0.14        0.17      3.69 o 
   9   5   1        2.44        5.45      4.34 o 
  10   5   1        1.35        0.64      4.45 o 
  11   5   1        3.18        6.85     10.58 o 
  -9   6   1        0.90        0.52      9.02 o 
  -8   6   1        2.53        0.79      4.31 o 
  -7   6   1        0.35        0.80      3.21 o 
  -6   6   1       13.26       15.73      3.61 o 
  -5   6   1       70.01       62.58      4.59 o 
  -4   6   1        4.29        3.31      2.20 o 
  -3   6   1        0.07        1.41      1.91 o 
  -2   6   1      139.64      132.05      4.28 o 
  -1   6   1       88.97       79.80      3.67 o 
   0   6   1       17.15       20.70      2.14 o 
   1   6   1      149.14      139.93      6.42 o 
   2   6   1      377.50      370.91      6.92 o 
   3   6   1        0.86       -0.79      1.95 o 
   4   6   1        2.61       -0.32      2.19 o 
   5   6   1       25.89       20.00      3.40 o 
   6   6   1       37.25       42.01      5.93 o 
   7   6   1       14.29       10.23      4.73 o 
   8   6   1        6.51        0.35      4.34 o 
   9   6   1        2.38       -0.13      5.06 o 
  10   6   1        1.81        5.09      6.33 o 
  -7   7   1        5.54        9.75     12.74 o 
  -6   7   1       18.69       20.14      3.96 o 
  -5   7   1       31.70       35.64      4.16 o 
  -4   7   1       56.10       52.68      4.31 o 
  -3   7   1       27.72       29.79      4.21 o 
  -2   7   1       87.47       74.99      3.94 o 
  -1   7   1        0.19        1.09      1.64 o 
   0   7   1        7.65       10.61      4.09 o 
   1   7   1        9.41       10.35      3.40 o 
   2   7   1        4.74        4.84      1.92 o 
   3   7   1        2.71        2.97      3.10 o 
   4   7   1        0.08        0.59      2.77 o 
   5   7   1        0.41       -5.05      5.71 o 
   6   7   1        1.09       -2.71      4.62 o 
   7   7   1        2.19        9.13      5.45 o 
   8   7   1        5.42       11.18      6.61 o 
  -5   8   1        4.44        0.65      4.01 o 
  -4   8   1        2.04        5.42      3.79 o 
  -3   8   1       21.29       21.88      4.85 o 
  -2   8   1        1.27       -1.44      2.68 o 
  -1   8   1       31.84       41.08      4.65 o 
   0   8   1        1.15        2.89      3.37 o 
   1   8   1       18.38       20.32      3.97 o 
   2   8   1        0.21        0.20      2.21 o 
   3   8   1       10.55       15.57      4.79 o 
   4   8   1       17.94       22.51      5.28 o 
   5   8   1        5.77        9.11      5.22 o 
   6   8   1       10.08       37.99      9.38 o 
 -12   0   2       38.34       49.38     13.23 o 
 -10   0   2        4.17       10.90      8.54 o 
  -8   0   2       79.86       82.60     10.70 o 
  -6   0   2     3873.60     4182.09     58.10 o 
  -4   0   2        3.23       -1.31      1.31 o 
  -2   0   2     3469.20     3380.14     38.22 o 
   2   0   2    11257.76    11132.91    172.34 o 
   4   0   2       14.68       16.40      3.43 o 
   6   0   2       22.28       22.66      6.11 o 
   8   0   2       34.65       42.44      8.62 o 
  10   0   2       76.97       68.81     11.78 o 
  12   0   2       14.88        9.06     10.90 o 
 -13   1   2        3.38       15.35     12.50 o 
 -12   1   2        1.21        0.68     10.06 o 
 -11   1   2       11.42       10.84      6.39 o 
 -10   1   2        0.00        2.97      5.40 o 
  -9   1   2        3.77        5.70      4.89 o 
  -8   1   2       49.52       60.19      4.40 o 
  -7   1   2      271.90      299.90      9.02 o 
  -6   1   2        1.65        0.62      1.02 o 
  -5   1   2       61.35       66.36      3.20 o 
  -4   1   2       71.36       68.37      1.92 o 
  -3   1   2      126.95      122.69      1.83 o 
  -2   1   2      696.35      724.93      6.08 o 
  -1   1   2     2210.25     2236.27     16.75 o 
   0   1   2      559.42      570.21      6.59 o 
   1   1   2       59.64       74.23      1.72 o 
   2   1   2     1338.93     1417.87     17.20 o 
   3   1   2     1464.30     1357.99     15.52 o 
   4   1   2     1652.74     1627.04     18.85 o 
   5   1   2      932.10      998.84     13.47 o 
   6   1   2       56.94       37.54      2.72 o 
   7   1   2        4.56        9.04      2.37 o 
   8   1   2       51.77       45.44      4.46 o 
   9   1   2       68.74       78.02      4.92 o 
  10   1   2        1.63       -3.53      3.53 o 
  11   1   2        1.62       -1.68      6.38 o 
  12   1   2        1.85        4.73     10.70 o 
  13   1   2        0.02       -5.29     12.26 o 
 -13   2   2        0.02       -3.17     10.74 o 
 -12   2   2        1.91        5.49     11.18 o 
 -11   2   2       10.75       13.75      9.66 o 
 -10   2   2       11.53        1.30      5.82 o 
  -9   2   2      113.35      131.59      6.61 o 
  -8   2   2       19.92       21.33      2.61 o 
  -7   2   2       96.81       99.17      3.49 o 
  -6   2   2        0.29        1.47      1.39 o 
  -5   2   2      586.33      550.44      5.96 o 
  -4   2   2       52.69       59.43      1.60 o 
  -3   2   2        5.98        0.96      0.67 o 
  -2   2   2     1227.89     1117.10      8.55 o 
  -1   2   2      391.61      374.71      3.74 o 
   0   2   2      223.62      209.70      3.29 o 
   1   2   2      177.41      208.36      3.22 o 
   2   2   2        1.13        0.73      0.58 o 
   3   2   2      124.37      105.12      2.28 o 
   4   2   2      264.01      245.59      3.90 o 
   5   2   2        0.25       -0.15      0.95 o 
   6   2   2        5.69       11.77      1.59 o 
   7   2   2       12.27        5.57      1.81 o 
   8   2   2        2.68        5.68      2.24 o 
   9   2   2        3.12       -1.87      2.18 o 
  10   2   2        0.12        4.30      3.05 o 
  11   2   2       41.30       26.49     11.50 o 
  12   2   2       16.11       12.34     12.06 o 
  13   2   2        6.74        5.53     13.31 o 
 -13   3   2       13.45       25.01     13.27 o 
 -12   3   2        1.47       20.36     12.10 o 
 -11   3   2       39.81       38.35     12.74 o 
 -10   3   2       76.95       50.42     11.70 o 
  -9   3   2      441.41      437.39     11.30 o 
  -8   3   2      264.96      274.37      6.97 o 
  -7   3   2      312.17      306.01      7.72 o 
  -6   3   2      334.47      353.79      6.11 o 
  -5   3   2       98.28      107.91      3.21 o 
  -4   3   2      123.53      127.14      2.47 o 
  -3   3   2       55.81       62.60      1.73 o 
  -2   3   2      629.14      685.36      7.83 o 
  -1   3   2      527.96      603.71      8.13 o 
   0   3   2      281.04      250.01      4.96 o 
   1   3   2      334.14      267.37      5.84 o 
   2   3   2      242.04      222.72      4.23 o 
   3   3   2      640.84      556.01      6.90 o 
   4   3   2      731.00      702.89      7.57 o 
   5   3   2      343.65      331.73      6.47 o 
   6   3   2      106.88      139.94      7.54 o 
   7   3   2        0.08        3.61      1.78 o 
   8   3   2        2.19       -1.84      1.84 o 
   9   3   2        2.35        6.95      3.75 o 
  10   3   2       37.78       40.33      5.15 o 
  11   3   2       79.62       99.95     15.99 o 
  12   3   2        2.74       -9.14      9.14 o 
  13   3   2       15.45        1.36     10.98 o 
 -12   4   2        1.23        8.26     11.62 o 
 -11   4   2        1.10        0.60     10.06 o 
 -10   4   2        0.30       13.83     10.14 o 
  -9   4   2        0.16       -3.13      3.13 o 
  -8   4   2        2.46        2.07      2.84 o 
  -7   4   2       57.86       56.78      4.44 o 
  -6   4   2      108.52      111.68      3.72 o 
  -5   4   2        7.30        4.83      1.78 o 
  -4   4   2      102.97      122.75      3.77 o 
  -3   4   2       84.21       93.65      3.15 o 
  -2   4   2        3.34        2.13      1.24 o 
  -1   4   2      217.94      251.36      5.01 o 
   0   4   2       45.08       47.62      2.59 o 
   1   4   2       40.28       44.15      3.35 o 
   2   4   2       39.69       46.25      2.10 o 
   3   4   2       75.31       71.00      3.11 o 
   4   4   2      267.60      272.28      5.01 o 
   5   4   2      153.36      153.76      6.19 o 
   6   4   2      262.01      229.18      6.34 o 
   7   4   2      337.68      349.37      9.28 o 
   8   4   2        3.39       11.41      6.07 o 
   9   4   2        1.92        5.71      3.87 o 
  10   4   2       26.86       29.33      6.73 o 
  11   4   2        0.14       14.95     11.06 o 
  12   4   2       25.50       17.51     12.18 o 
 -11   5   2        8.76       24.85     11.82 o 
 -10   5   2        0.20       -7.57      7.57 o 
  -9   5   2        0.21       -1.40      7.41 o 
  -8   5   2        0.69        2.28      3.24 o 
  -7   5   2        0.05       -2.62      2.62 o 
  -6   5   2        1.52        2.74      2.77 o 
  -5   5   2      117.70      116.80      4.79 o 
  -4   5   2       54.09       46.81      2.84 o 
  -3   5   2        0.55        1.81      1.53 o 
  -2   5   2        0.08       -1.32      1.32 o 
  -1   5   2        4.80        7.19      1.62 o 
   0   5   2      121.69      107.54      3.48 o 
   1   5   2        1.29       -2.14      2.17 o 
   2   5   2       27.68       31.99      2.49 o 
   3   5   2       98.05       91.80      4.68 o 
   4   5   2      131.58      119.09      4.41 o 
   5   5   2        8.87        6.03      3.91 o 
   6   5   2        2.19        0.83      3.39 o 
   7   5   2       57.52       62.82     11.60 o 
   8   5   2        0.07        2.85      3.74 o 
   9   5   2       13.10        9.61      4.49 o 
  10   5   2        1.02       13.22      5.20 o 
  11   5   2        0.46       -7.41     10.14 o 
  -9   6   2       36.06       59.15     12.90 o 
  -8   6   2        1.99        6.89      8.50 o 
  -7   6   2        0.68        1.28      4.00 o 
  -6   6   2        7.89        4.31      3.14 o 
  -5   6   2      101.05       90.83      5.28 o 
  -4   6   2       21.56       24.39      3.27 o 
  -3   6   2       95.42       81.55      3.41 o 
  -2   6   2       63.52       65.94      2.88 o 
  -1   6   2      115.26      108.33      4.01 o 
   0   6   2      137.42      159.09      8.16 o 
   1   6   2      367.69      367.70     10.81 o 
   2   6   2      244.47      247.87      5.45 o 
   3   6   2        0.41        2.02      2.25 o 
   4   6   2       30.86       36.88      3.10 o 
   5   6   2       25.54       25.86      4.95 o 
   6   6   2        0.59        0.84      3.71 o 
   7   6   2       19.80       16.25      8.02 o 
   8   6   2        1.17       -4.15      5.61 o 
   9   6   2        1.65       -1.92      4.74 o 
  10   6   2        7.21        9.98      6.85 o 
  -7   7   2       16.78       39.36      7.84 o 
  -6   7   2        1.60        2.20      4.31 o 
  -5   7   2        0.97        0.46      3.81 o 
  -4   7   2        0.68       -1.09      3.30 o 
  -3   7   2       19.07       17.24      3.40 o 
  -2   7   2       18.18       15.95      2.75 o 
  -1   7   2        0.25        0.29      2.69 o 
   0   7   2       14.63       14.14      3.30 o 
   1   7   2       48.44       58.35     16.51 o 
   2   7   2        0.04        0.04      1.73 o 
   3   7   2       14.70       25.31      4.69 o 
   4   7   2       15.30       13.85      4.63 o 
   5   7   2       15.19       18.52      7.94 o 
   6   7   2        0.98       -2.28      4.42 o 
   7   7   2        2.09       -0.17      5.03 o 
   8   7   2       17.79       28.78      8.06 o 
  -5   8   2       11.08        2.56      4.18 o 
  -4   8   2       14.77       29.13      4.61 o 
  -3   8   2        2.75       -1.14      3.01 o 
  -2   8   2        0.54       -0.98      2.65 o 
  -1   8   2        0.67        1.08      3.33 o 
   0   8   2        8.89       10.06      4.49 o 
   1   8   2       26.76       35.11     15.43 o 
   2   8   2       11.90       11.12      4.43 o 
   3   8   2        0.22       -0.55      4.25 o 
   4   8   2        4.71       -2.84      4.52 o 
   5   8   2        0.00       -0.11      4.73 o 
   6   8   2        5.46        8.94      7.37 o 
 -11   0   3       15.72       20.64     10.22 o 
  -9   0   3       42.08       64.56     10.86 o 
  -7   0   3       10.20       11.33      2.98 o 
  -5   0   3      842.48     1003.68     14.84 o 
  -3   0   3      313.90      311.62      5.73 o 
  -1   0   3    11399.83    10875.24    119.42 o 
   1   0   3     8866.61     8377.89    131.07 o 
   3   0   3    10738.68    10888.24    169.51 o 
   5   0   3      919.24      877.00     20.04 o 
   7   0   3       20.74       34.91      3.72 o 
   9   0   3      135.92      116.18     12.90 o 
  11   0   3       56.67       64.16     13.27 o 
 -13   1   3       15.18       10.22     12.82 o 
 -12   1   3       28.45       46.93     13.27 o 
 -11   1   3        7.51        6.09      6.58 o 
 -10   1   3        7.31        1.71      5.22 o 
  -9   1   3       12.19       11.74      5.17 o 
  -8   1   3      148.47      133.23      6.42 o 
  -7   1   3       28.36       39.52      4.59 o 
  -6   1   3      201.38      217.11      4.67 o 
  -5   1   3       26.98       21.60      1.70 o 
  -4   1   3       45.19       41.82      1.61 o 
  -3   1   3      676.08      695.61      6.35 o 
  -2   1   3     2105.38     1976.68     16.22 o 
  -1   1   3     2282.08     2328.54     20.09 o 
   0   1   3     1447.07     1333.74     27.99 o 
   1   1   3     5258.24     5010.56     55.85 o 
   2   1   3    12507.99    12354.39    155.87 o 
   3   1   3     2286.76     2419.93     29.12 o 
   4   1   3      112.81      139.23      3.83 o 
   5   1   3       22.62       22.42      2.16 o 
   6   1   3       24.33       29.45      2.64 o 
   7   1   3       37.53       31.10      4.12 o 
   8   1   3        1.71       -0.44      2.00 o 
   9   1   3       27.82       28.28      4.61 o 
  10   1   3        8.71       -0.47      3.46 o 
  11   1   3       10.72        2.95      8.44 o 
  12   1   3        0.63        4.41     10.42 o 
  13   1   3        2.48       -8.26     11.58 o 
 -13   2   3        4.78       10.30     12.38 o 
 -12   2   3        2.03       -1.40     10.34 o 
 -11   2   3        9.54       11.62     10.54 o 
 -10   2   3        1.09       10.07      6.50 o 
  -9   2   3        8.05        8.52      3.41 o 
  -8   2   3      101.65       98.05      7.56 o 
  -7   2   3      179.61      175.58      5.43 o 
  -6   2   3       70.05       58.34      4.53 o 
  -5   2   3        1.45        4.71      1.04 o 
  -4   2   3        7.36       10.37      1.04 o 
  -3   2   3     1440.62     1460.04     11.25 o 
  -2   2   3       95.12      115.54      1.79 o 
  -1   2   3       63.66       65.64      1.53 o 
   0   2   3      183.72      160.65      2.52 o 
   1   2   3       93.70      114.22      2.53 o 
   2   2   3      286.93      230.59      3.04 o 
   3   2   3       87.33       91.17      2.38 o 
   4   2   3     1523.17     1480.13     15.54 o 
   5   2   3      165.68      214.98      4.79 o 
   6   2   3        4.17        3.41      1.92 o 
   7   2   3       33.16       34.69      2.79 o 
   8   2   3        0.22       -1.10      1.57 o 
   9   2   3       16.22       18.99      2.85 o 
  10   2   3        1.10        5.22      3.11 o 
  11   2   3       35.55       43.96     12.74 o 
  12   2   3       16.75       22.04     12.86 o 
  13   2   3        1.21       -9.70     11.98 o 
 -13   3   3        2.73        9.02     12.50 o 
 -12   3   3        0.38       -6.61     10.18 o 
 -11   3   3       76.56       97.99     16.03 o 
 -10   3   3        6.76        6.33      8.34 o 
  -9   3   3       23.59       19.33      6.40 o 
  -8   3   3      345.52      319.52      8.16 o 
  -7   3   3      448.49      463.98      8.60 o 
  -6   3   3       57.87       69.37      2.96 o 
  -5   3   3        0.00       -0.75      1.30 o 
  -4   3   3       19.53       16.68      1.35 o 
  -3   3   3      469.44      500.92      5.93 o 
  -2   3   3     2586.28     2873.76     26.69 o 
  -1   3   3      209.87      244.89      3.94 o 
   0   3   3        3.37        0.86      1.22 o 
   1   3   3      281.25      236.44      4.68 o 
   2   3   3       69.06       47.48      1.46 o 
   3   3   3      421.53      372.20      8.23 o 
   4   3   3      164.92      164.91      3.41 o 
   5   3   3      400.37      412.36     10.46 o 
   6   3   3       98.00       94.37      5.00 o 
   7   3   3       77.27       78.53      7.27 o 
   8   3   3      101.47       82.33      5.41 o 
   9   3   3       21.23       32.01     11.78 o 
  10   3   3        3.55       10.52      5.15 o 
  11   3   3        1.47        8.98     10.10 o 
  12   3   3        3.59       10.14     12.02 o 
  13   3   3       18.75      -10.98     10.98 o 
 -12   4   3       24.87       27.21     13.11 o 
 -11   4   3       80.14       99.51     15.95 o 
 -10   4   3       79.95       79.95     14.03 o 
  -9   4   3        0.25        8.02      7.82 o 
  -8   4   3       24.04       33.21      5.54 o 
  -7   4   3       15.74       12.89      2.25 o 
  -6   4   3      128.47      127.56      4.01 o 
  -5   4   3       79.77       67.66      2.73 o 
  -4   4   3       60.75       60.32      1.93 o 
  -3   4   3       37.58       22.56      1.93 o 
  -2   4   3       27.30       26.19      1.77 o 
  -1   4   3        0.00        1.60      1.29 o 
   0   4   3      157.45      137.14      4.15 o 
   1   4   3       75.25       61.88      3.91 o 
   2   4   3       25.21       33.35      1.92 o 
   3   4   3      105.74       92.47      3.32 o 
   4   4   3       84.47       98.85      3.50 o 
   5   4   3      147.86      151.87      9.77 o 
   6   4   3       18.14        9.92      2.61 o 
   7   4   3        7.69        6.69      2.64 o 
   8   4   3        3.15       -3.25      3.25 o 
   9   4   3        0.81       -6.97      8.40 o 
  10   4   3        6.50        9.88      4.40 o 
  11   4   3       44.81       38.51     13.51 o 
  12   4   3        8.38        9.62     11.70 o 
 -11   5   3        0.34        0.84      9.62 o 
 -10   5   3        3.80       16.31     10.50 o 
  -9   5   3        0.98        7.61      8.58 o 
  -8   5   3        0.40       -0.09      4.29 o 
  -7   5   3       12.51       15.60      3.48 o 
  -6   5   3       66.38       67.82      4.68 o 
  -5   5   3       69.32       63.30      3.30 o 
  -4   5   3       81.07       77.72      5.37 o 
  -3   5   3       29.43       26.41      2.21 o 
  -2   5   3        6.03        5.75      1.54 o 
  -1   5   3      108.12      113.10      6.95 o 
   0   5   3      583.96      557.79     10.25 o 
   1   5   3      202.87      182.01     13.47 o 
   2   5   3       80.72       73.27      2.99 o 
   3   5   3       21.80       20.81      2.16 o 
   4   5   3        4.02        0.85      2.53 o 
   5   5   3       36.74       35.98      3.99 o 
   6   5   3        1.85       -1.06      3.50 o 
   7   5   3       40.94       31.84      5.15 o 
   8   5   3        0.61        1.40      5.53 o 
   9   5   3        0.63       -3.70      3.70 o 
  10   5   3        0.44       -5.18      6.47 o 
  11   5   3        1.17        0.96     10.58 o 
  -9   6   3       13.03        4.41      8.82 o 
  -8   6   3        6.03        7.07      5.07 o 
  -7   6   3        0.94        2.63      4.28 o 
  -6   6   3        3.89       -3.57      3.57 o 
  -5   6   3       89.12       76.08     10.00 o 
  -4   6   3        8.71        6.33      2.69 o 
  -3   6   3        0.36       -1.16      1.93 o 
  -2   6   3        0.07        0.51      1.77 o 
  -1   6   3      179.15      172.48      5.51 o 
   0   6   3       29.37       28.70      3.71 o 
   1   6   3      237.17      257.14     18.52 o 
   2   6   3        1.42       -1.07      1.73 o 
   3   6   3      413.76      396.16      9.68 o 
   4   6   3      235.34      234.41      8.03 o 
   5   6   3        6.04        4.91      5.65 o 
   6   6   3        0.01        0.84      3.86 o 
   7   6   3       12.84        5.81      4.50 o 
   8   6   3       11.15        0.49      4.81 o 
   9   6   3        4.41        8.28      5.24 o 
  10   6   3        0.38       -6.05      6.05 o 
  -7   7   3        0.04        4.19      7.59 o 
  -6   7   3        2.11        5.36      4.31 o 
  -5   7   3        0.09        0.77      3.69 o 
  -4   7   3       25.27       30.30      4.32 o 
  -3   7   3       17.20       19.90      3.07 o 
  -2   7   3        4.09        7.08      2.46 o 
  -1   7   3       11.13       10.00      3.79 o 
   0   7   3        2.93        1.55      4.07 o 
   1   7   3        4.68        5.36      3.37 o 
   2   7   3        0.01        0.01      2.72 o 
   3   7   3      109.72      103.37     10.86 o 
   4   7   3      101.32      114.46      7.88 o 
   5   7   3       19.84       20.76      5.21 o 
   6   7   3        6.62       -0.05      4.70 o 
   7   7   3        0.17        3.55      4.80 o 
   8   7   3        1.94        0.00      6.01 o 
  -5   8   3        0.03       -4.01      4.01 o 
  -4   8   3       32.27       49.37      5.33 o 
  -3   8   3        5.12        5.50      3.42 o 
  -2   8   3       26.44       30.70      5.33 o 
  -1   8   3       30.94       32.17      4.39 o 
   0   8   3        3.81        8.21      3.56 o 
   1   8   3        0.04        1.45      3.97 o 
   2   8   3        0.95        3.74      4.09 o 
   3   8   3       21.58       31.12      5.82 o 
   4   8   3        2.58        1.60      4.74 o 
   5   8   3        9.07        9.91      5.65 o 
 -12   0   4       50.47       55.67     14.43 o 
 -10   0   4        4.38        7.29      8.26 o 
  -8   0   4        1.67        4.93      5.61 o 
  -6   0   4       40.40       38.66      3.10 o 
  -4   0   4      226.22      241.55      4.07 o 
  -2   0   4      862.88      756.72     10.27 o 
   0   0   4        2.40        2.99      0.93 o 
   2   0   4    41089.26    39760.25    612.40 o 
   4   0   4        0.59        0.08      2.49 o 
   6   0   4     1240.02     1465.64     36.83 o 
   8   0   4      422.72      468.66     23.16 o 
  10   0   4        2.92       -0.96      7.57 o 
  12   0   4       52.14       71.74     15.07 o 
 -13   1   4        1.83       -8.74     10.66 o 
 -12   1   4        0.82        9.58     10.58 o 
 -11   1   4       15.24       19.02      7.22 o 
 -10   1   4        0.07       -8.58      8.58 o 
  -9   1   4        5.11        2.05      5.00 o 
  -8   1   4        0.12        0.06      4.67 o 
  -7   1   4       66.81       76.40      3.85 o 
  -6   1   4      680.22      711.36      9.33 o 
  -5   1   4      121.72      121.10      2.71 o 
  -4   1   4      329.78      320.51      3.82 o 
  -3   1   4       59.63       57.05      1.59 o 
  -2   1   4    17917.25    17538.15    144.08 o 
  -1   1   4    24697.25    24446.67    202.98 o 
   0   1   4     3759.03     3510.25     35.28 o 
   1   1   4     6449.54     6146.46     68.05 o 
   2   1   4     6572.89     6431.85     82.67 o 
   3   1   4      594.88      544.67      8.97 o 
   4   1   4      285.53      320.48      6.99 o 
   5   1   4        1.09        4.51      1.74 o 
   6   1   4      218.33      262.57      6.33 o 
   7   1   4        8.92        8.37      3.32 o 
   8   1   4       40.21       32.61      4.56 o 
   9   1   4       62.94       66.88      5.67 o 
  10   1   4       45.53       48.76      4.66 o 
  11   1   4       47.07       51.00      9.07 o 
  12   1   4        0.87       -2.20     10.30 o 
  13   1   4        1.50        3.61     11.54 o 
 -13   2   4        2.35       20.52     12.99 o 
 -12   2   4        4.02        1.68      9.54 o 
 -11   2   4        2.09       -7.86      7.86 o 
 -10   2   4      102.28      102.56     10.31 o 
  -9   2   4      147.42      144.94      8.74 o 
  -8   2   4      162.86      154.08      5.73 o 
  -7   2   4       69.14       65.27      3.69 o 
  -6   2   4       18.58       16.13      2.27 o 
  -5   2   4       95.49       93.76      2.25 o 
  -4   2   4      451.18      479.72      5.28 o 
  -3   2   4     2031.47     2195.13     18.17 o 
  -2   2   4      235.28      218.66      2.77 o 
  -1   2   4       39.02       45.28      1.27 o 
   0   2   4      156.84      117.01      2.16 o 
   1   2   4     1035.94     1073.97     13.38 o 
   2   2   4      941.90      863.90      9.99 o 
   3   2   4       14.41       19.26      2.01 o 
   4   2   4      912.51      871.38     11.49 o 
   5   2   4      401.23      403.40      8.20 o 
   6   2   4       30.52       27.19      2.62 o 
   7   2   4       49.46       54.25      3.52 o 
   8   2   4       34.15       29.60      3.23 o 
   9   2   4      220.65      258.81      9.46 o 
  10   2   4        0.95        1.40      2.96 o 
  11   2   4       74.21       39.96     13.23 o 
  12   2   4        0.31      -10.38     10.38 o 
  13   2   4        0.28       19.00     13.39 o 
 -13   3   4        0.09       13.55     11.62 o 
 -12   3   4        3.04       16.67     12.58 o 
 -11   3   4        0.71       -8.62      8.62 o 
 -10   3   4        1.37       -6.61      6.61 o 
  -9   3   4      256.69      247.41     12.01 o 
  -8   3   4      166.67      158.67      5.98 o 
  -7   3   4      220.28      200.44      6.10 o 
  -6   3   4       16.92       14.01      3.27 o 
  -5   3   4       11.89       14.72      1.69 o 
  -4   3   4      100.58       96.39      2.36 o 
  -3   3   4      687.72      676.61      7.46 o 
  -2   3   4     4246.11     4492.37     37.83 o 
  -1   3   4     1617.00     1806.17     19.00 o 
   0   3   4      234.59      233.86      5.37 o 
   1   3   4      182.04      153.36      3.10 o 
   2   3   4       12.69       12.56      1.26 o 
   3   3   4       28.66       17.85      1.91 o 
   4   3   4      144.97      159.74      3.38 o 
   5   3   4      820.23      794.48     12.50 o 
   6   3   4       30.68       37.77      3.65 o 
   7   3   4      130.30      135.61      5.37 o 
   8   3   4      119.73      129.34      6.43 o 
   9   3   4      105.37      116.28      7.42 o 
  10   3   4      187.02      163.43      9.40 o 
  11   3   4        0.14       -5.29      9.50 o 
  12   3   4       34.69       37.67     14.27 o 
  13   3   4       11.18       26.93     14.15 o 
 -12   4   4        4.23       23.20     12.90 o 
 -11   4   4        5.10       17.63     11.86 o 
 -10   4   4        1.29       -8.10      8.10 o 
  -9   4   4        2.79       -6.43      6.43 o 
  -8   4   4        7.56        5.58      4.16 o 
  -7   4   4       19.74       18.94      2.85 o 
  -6   4   4       10.23        4.27      2.13 o 
  -5   4   4      162.44      172.31      4.36 o 
  -4   4   4        0.41        1.39      1.21 o 
  -3   4   4        7.64        4.84      1.35 o 
  -2   4   4       78.65       91.84      3.64 o 
  -1   4   4       86.97      121.83      3.15 o 
   0   4   4      471.31      448.00      8.62 o 
   1   4   4      382.31      360.29     13.03 o 
   2   4   4      258.60      252.22      6.14 o 
   3   4   4        6.43        5.96      2.10 o 
   4   4   4        0.05        1.04      1.57 o 
   5   4   4       39.66       34.04      3.61 o 
   6   4   4      788.91      824.55     13.42 o 
   7   4   4       24.94       20.72      3.45 o 
   8   4   4        1.36       10.78      4.06 o 
   9   4   4        0.02        2.65      3.94 o 
  10   4   4        8.01       -0.26      4.89 o 
  11   4   4        3.77       -0.71      8.82 o 
  12   4   4        3.05       20.04     12.38 o 
 -11   5   4        0.63        6.41     10.74 o 
 -10   5   4       14.90       16.23     10.22 o 
  -9   5   4        0.18        1.00      8.04 o 
  -8   5   4       67.16       66.33      9.16 o 
  -7   5   4       70.55       71.35      6.86 o 
  -6   5   4        9.19       12.70      4.21 o 
  -5   5   4        0.67        1.03      1.84 o 
  -4   5   4       20.19       19.69      2.15 o 
  -3   5   4        3.79        2.41      1.50 o 
  -2   5   4      163.15      161.59      4.73 o 
  -1   5   4      284.34      300.03      7.82 o 
   0   5   4      422.66      387.11      8.30 o 
   1   5   4       77.63       71.14      4.95 o 
   2   5   4       48.06       45.26      3.11 o 
   3   5   4        4.09        5.14      2.93 o 
   4   5   4        4.62        4.52      2.67 o 
   5   5   4        1.86       -1.57      2.77 o 
   6   5   4       32.92       37.80      5.35 o 
   7   5   4       39.20       40.98      8.22 o 
   8   5   4        3.32        6.85      4.23 o 
   9   5   4        1.30        0.89      4.29 o 
  10   5   4        1.26        8.41      4.65 o 
  11   5   4        0.00        8.18     10.66 o 
  -9   6   4        0.84        1.86      5.23 o 
  -8   6   4        5.87        7.07      5.20 o 
  -7   6   4        6.21        8.96      4.66 o 
  -6   6   4        2.58        2.87      3.93 o 
  -5   6   4       28.43       27.10      4.54 o 
  -4   6   4        4.05        3.32      2.17 o 
  -3   6   4       64.41       61.16      2.91 o 
  -2   6   4        7.28        5.29      1.48 o 
  -1   6   4       13.85       21.31      4.14 o 
   0   6   4      208.19      193.59      7.80 o 
   1   6   4      572.90      578.03     14.84 o 
   2   6   4      418.53      419.11      9.34 o 
   3   6   4        0.00        3.87      2.84 o 
   4   6   4       26.10       23.46      5.03 o 
   5   6   4       83.09       91.58      7.33 o 
   6   6   4       10.14       17.31      7.07 o 
   7   6   4        9.53       11.50      5.49 o 
   8   6   4       19.33       20.07      5.55 o 
   9   6   4        5.55        5.70      5.55 o 
  10   6   4        5.97       21.56      7.53 o 
  -7   7   4        1.01       -0.30      4.59 o 
  -6   7   4        0.12        0.35      6.91 o 
  -5   7   4        4.09        3.53      3.84 o 
  -4   7   4        7.24        9.06      3.70 o 
  -3   7   4        0.03        1.52      3.65 o 
  -2   7   4        0.32       -0.36      1.66 o 
  -1   7   4        0.05       -1.91      2.85 o 
   0   7   4        2.77        0.15      3.13 o 
   1   7   4        2.65        3.07      3.24 o 
   2   7   4        3.37        5.15      2.67 o 
   3   7   4       75.40       75.76      6.67 o 
   4   7   4       13.27        5.79      4.36 o 
   5   7   4        1.42        1.93      6.49 o 
   6   7   4        4.15        3.58      5.23 o 
   7   7   4        0.95        1.81      4.64 o 
   8   7   4        0.15        6.13      7.09 o 
  -5   8   4        6.75       -1.68      4.24 o 
  -4   8   4        0.01       -3.71      3.71 o 
  -3   8   4        1.04        1.01      3.27 o 
  -2   8   4        0.29       -3.49      3.49 o 
  -1   8   4       10.37       12.81      4.06 o 
   0   8   4       14.82       14.47      4.27 o 
   1   8   4        4.25       11.76      4.33 o 
   2   8   4       16.00       23.83      6.45 o 
   3   8   4        0.00       -2.91      4.30 o 
   4   8   4        2.52        0.30      4.50 o 
   5   8   4        0.20       -3.85      4.80 o 
 -11   0   5       20.97       24.97     10.10 o 
  -9   0   5        0.87        2.04      6.41 o 
  -7   0   5       34.95       27.18      3.62 o 
  -5   0   5     3558.36     4116.83     48.70 o 
  -3   0   5      212.25      209.54      5.22 o 
  -1   0   5      299.81      264.71      4.65 o 
   1   0   5     5596.51     5334.18     84.10 o 
   3   0   5     2932.07     2779.77     47.26 o 
   5   0   5      221.98      239.03      9.51 o 
   7   0   5      144.82      131.86     12.32 o 
   9   0   5      115.61      117.31     13.71 o 
  11   0   5       10.43       21.96     10.50 o 
 -13   1   5        7.15       12.22     12.54 o 
 -12   1   5       12.04       19.12     11.46 o 
 -11   1   5        0.01        1.10      6.09 o 
 -10   1   5       30.23       21.14      9.80 o 
  -9   1   5       76.77       80.86      8.17 o 
  -8   1   5       18.83       18.14      2.85 o 
  -7   1   5       28.88       36.86      3.10 o 
  -6   1   5       10.05       12.21      1.37 o 
  -5   1   5        6.07       10.22      1.20 o 
  -4   1   5      605.37      679.17      6.30 o 
  -3   1   5      866.68      898.71      8.88 o 
  -2   1   5     2828.25     2887.22     25.30 o 
  -1   1   5      835.28      820.49      7.58 o 
   0   1   5     1009.05      896.58      9.37 o 
   1   1   5      806.21      740.80     16.31 o 
   2   1   5     5338.83     5091.63     66.33 o 
   3   1   5      735.87      675.33     10.54 o 
   4   1   5      267.58      263.54      6.40 o 
   5   1   5      445.04      514.10     10.13 o 
   6   1   5      324.48      368.00      7.72 o 
   7   1   5       13.64       22.57      3.98 o 
   8   1   5        2.41        2.94      3.41 o 
   9   1   5       49.92       60.25      7.59 o 
  10   1   5       69.68       69.40      5.19 o 
  11   1   5       33.49       23.66      7.61 o 
  12   1   5        8.15        9.06     11.18 o 
  13   1   5        3.06       10.02     13.15 o 
 -13   2   5        0.14      -12.34     12.34 o 
 -12   2   5        0.97       -8.34      8.34 o 
 -11   2   5        1.53        0.12      9.14 o 
 -10   2   5        3.54        2.23      6.11 o 
  -9   2   5      376.31      402.90      9.94 o 
  -8   2   5       42.09       48.16      3.85 o 
  -7   2   5       40.75       39.47      3.32 o 
  -6   2   5      449.68      468.60      7.63 o 
  -5   2   5        1.21        1.03      0.89 o 
  -4   2   5      864.06      933.62      8.69 o 
  -3   2   5      249.60      278.65      3.78 o 
  -2   2   5      507.94      540.92      5.28 o 
  -1   2   5     1739.24     1841.65     16.38 o 
   0   2   5      718.15      785.26      9.30 o 
   1   2   5      142.91      136.57      2.20 o 
   2   2   5      315.11      372.32      5.33 o 
   3   2   5      558.06      625.34      8.48 o 
   4   2   5      562.57      507.89      7.88 o 
   5   2   5        2.48        0.79      1.36 o 
   6   2   5       76.62       73.38      5.01 o 
   7   2   5       53.15       47.31      4.72 o 
   8   2   5      324.24      305.96      8.30 o 
   9   2   5       25.06       23.25      3.44 o 
  10   2   5      101.44       99.49      9.70 o 
  11   2   5       26.22       45.57     12.90 o 
  12   2   5        7.46        8.22     10.90 o 
  13   2   5       13.90       10.98     13.27 o 
 -13   3   5        0.24       10.90     12.42 o 
 -12   3   5        0.66       21.80     13.11 o 
 -11   3   5        2.46        0.60      9.14 o 
 -10   3   5       28.39       36.75     11.14 o 
  -9   3   5       18.05       17.51      7.33 o 
  -8   3   5        0.99        1.23      2.92 o 
  -7   3   5       21.52       15.06      2.93 o 
  -6   3   5      107.35      102.16      4.18 o 
  -5   3   5       76.49       80.08      2.86 o 
  -4   3   5       76.61       60.74      1.97 o 
  -3   3   5      107.96      136.45      2.92 o 
  -2   3   5      467.71      522.58      5.98 o 
  -1   3   5     1558.39     1631.03     14.71 o 
   0   3   5      444.61      574.67      6.54 o 
   1   3   5        2.69       -0.14      0.90 o 
   2   3   5      251.69      242.36      4.40 o 
   3   3   5        3.35        2.99      1.16 o 
   4   3   5        0.20        2.10      1.11 o 
   5   3   5      133.62      119.20      4.35 o 
   6   3   5       98.66       88.95      4.67 o 
   7   3   5       63.86       74.70      4.21 o 
   8   3   5        2.32        1.15      2.22 o 
   9   3   5      109.29      118.06      8.82 o 
  10   3   5       33.01       44.51      5.69 o 
  11   3   5        0.03        5.72      4.24 o 
  12   3   5        5.60       -6.37     10.14 o 
  13   3   5        4.64        5.93     12.50 o 
 -12   4   5        0.39       10.38     12.38 o 
 -11   4   5        0.36       -9.18      9.42 o 
 -10   4   5       18.58       14.19     10.10 o 
  -9   4   5        9.85       10.75      5.29 o 
  -8   4   5       47.50       39.61      5.97 o 
  -7   4   5       32.39       35.94      5.23 o 
  -6   4   5       18.77       15.28      2.10 o 
  -5   4   5      128.75      118.78      3.65 o 
  -4   4   5      129.70      131.88      3.68 o 
  -3   4   5        2.51        0.46      0.98 o 
  -2   4   5       97.32       88.57      2.73 o 
  -1   4   5      139.69      134.58      3.04 o 
   0   4   5       22.26       21.41      2.29 o 
   1   4   5      130.68      107.21      3.57 o 
   2   4   5       39.73       52.35      3.04 o 
   3   4   5       14.03       11.92      1.42 o 
   4   4   5       25.26       29.10      2.45 o 
   5   4   5      164.17      164.82      6.50 o 
   6   4   5      390.65      356.32      7.93 o 
   7   4   5       17.97       18.86      3.21 o 
   8   4   5        6.94        8.01      3.77 o 
   9   4   5       16.31       16.63      4.97 o 
  10   4   5        1.44        7.90      4.66 o 
  11   4   5        1.25       -0.16      4.57 o 
  12   4   5        0.04       -9.90     10.98 o 
 -10   5   5        2.26       -2.40      8.38 o 
  -9   5   5        5.14        2.76      4.82 o 
  -8   5   5        2.35        7.14      4.68 o 
  -7   5   5        9.65        9.35      4.61 o 
  -6   5   5        6.77        9.46      4.03 o 
  -5   5   5        3.22        0.74      1.86 o 
  -4   5   5       50.07       49.47      2.78 o 
  -3   5   5       68.98       63.93      2.80 o 
  -2   5   5       50.70       53.51      2.34 o 
  -1   5   5       36.91       30.38      1.63 o 
   0   5   5      452.40      406.38     12.85 o 
   1   5   5        3.74        8.34      2.62 o 
   2   5   5      103.40       92.35      4.28 o 
   3   5   5        0.53       -2.59      2.59 o 
   4   5   5      416.87      409.14     10.16 o 
   5   5   5      114.40      121.11      6.04 o 
   6   5   5       76.91       73.40      6.52 o 
   7   5   5       30.20       23.12      5.02 o 
   8   5   5       16.34       19.52      5.13 o 
   9   5   5       29.13       25.60      6.23 o 
  10   5   5        0.08       -4.10      4.10 o 
  11   5   5        2.25        1.48      5.61 o 
  -9   6   5        6.14       15.34      6.49 o 
  -8   6   5        1.59        6.99      5.25 o 
  -7   6   5        2.17        2.86      4.60 o 
  -6   6   5        9.41       10.74      4.35 o 
  -5   6   5        3.71        3.70      3.02 o 
  -4   6   5       50.31       43.24      3.95 o 
  -3   6   5      308.04      286.86      5.90 o 
  -2   6   5       15.38       11.84      2.00 o 
  -1   6   5       33.46       39.26      3.80 o 
   0   6   5      145.65      154.43      7.38 o 
   1   6   5      107.06      110.54      8.10 o 
   2   6   5        6.21        6.27      2.63 o 
   3   6   5       81.43       78.80      4.86 o 
   4   6   5      102.97       93.11      7.21 o 
   5   6   5       12.09       14.67      5.25 o 
   6   6   5        0.00       -3.78      3.78 o 
   7   6   5        0.33        3.80      4.70 o 
   8   6   5       13.05       13.85      5.32 o 
   9   6   5        1.79       10.86      4.98 o 
  10   6   5        0.16        8.30      6.29 o 
  -7   7   5        1.90        7.76      5.39 o 
  -6   7   5        7.99       15.75      4.95 o 
  -5   7   5        2.12        7.02      4.02 o 
  -4   7   5       22.56       19.91      3.60 o 
  -3   7   5        9.43       12.25      3.05 o 
  -2   7   5        2.11        1.46      1.73 o 
  -1   7   5       13.41       10.17      3.63 o 
   0   7   5        0.00        3.21      5.25 o 
   1   7   5        3.41        7.89      3.79 o 
   2   7   5       19.21       18.71      3.14 o 
   3   7   5        0.37        0.61      3.88 o 
   4   7   5       28.96       32.13      5.60 o 
   5   7   5        2.84        1.16      4.35 o 
   6   7   5        0.00        0.57      4.69 o 
   7   7   5        7.67       12.45      5.43 o 
   8   7   5        0.00       -4.65      5.85 o 
  -5   8   5        1.12        1.48      7.17 o 
  -4   8   5       84.27      101.24      7.19 o 
  -3   8   5        0.21        2.46      3.06 o 
  -2   8   5       36.37       53.15      8.58 o 
  -1   8   5        1.74       -3.45      3.45 o 
   0   8   5        0.01       -5.39      5.39 o 
   1   8   5       30.57       38.34     13.23 o 
   2   8   5        3.14        2.50      4.36 o 
   3   8   5       10.97       23.55     14.01 o 
   4   8   5        3.19        0.58      5.05 o 
   5   8   5        3.45        4.56      5.41 o 
 -12   0   6        7.37        9.78     11.58 o 
 -10   0   6        2.02       -1.48      7.01 o 
  -8   0   6        1.40        5.45      5.93 o 
  -6   0   6       37.63       35.42      3.14 o 
  -4   0   6     2196.55     2375.75     29.43 o 
  -2   0   6      510.64      468.58      7.49 o 
   0   0   6      383.85      378.93     13.84 o 
   2   0   6    31369.04    31129.62    476.58 o 
   4   0   6      986.56      833.87     18.70 o 
   6   0   6      165.73      168.99      9.11 o 
   8   0   6       42.65       71.10     10.78 o 
  10   0   6        0.15        0.28      7.94 o 
  12   0   6        3.53        5.25     11.18 o 
 -13   1   6        3.76        4.93     13.63 o 
 -12   1   6        6.08       -1.44      9.90 o 
 -11   1   6        8.91        3.83      6.32 o 
 -10   1   6        0.01       -3.45      4.66 o 
  -9   1   6        0.01       -3.92      3.92 o 
  -8   1   6      118.46      120.41      6.36 o 
  -7   1   6      407.66      437.68      8.93 o 
  -6   1   6        0.16        0.99      1.16 o 
  -5   1   6      257.00      256.98      3.43 o 
  -4   1   6        2.79       -0.86      0.86 o 
  -3   1   6      937.67      881.31      8.88 o 
  -2   1   6     1725.98     1790.97     16.59 o 
  -1   1   6     1232.53     1158.45     12.09 o 
   0   1   6      116.79      137.99      3.10 o 
   1   1   6      597.71      582.00     10.03 o 
   2   1   6      291.26      307.69     13.25 o 
   3   1   6        5.37        7.53      1.81 o 
   4   1   6      220.78      217.14      7.49 o 
   5   1   6       89.51       72.80      4.14 o 
   6   1   6       52.00       66.47      4.74 o 
   7   1   6        4.50        2.51      3.17 o 
   8   1   6        4.22       -3.17      3.17 o 
   9   1   6        9.87       11.51      5.33 o 
  10   1   6        1.70        0.03      5.80 o 
  11   1   6       28.49       15.10      8.14 o 
  12   1   6        0.19       -5.13     10.06 o 
  13   1   6        2.52      -10.14     11.70 o 
 -13   2   6        2.39        7.82     12.78 o 
 -12   2   6        3.72       20.36     11.94 o 
 -11   2   6       33.15       43.08     12.46 o 
 -10   2   6       28.55       17.51      6.95 o 
  -9   2   6      552.12      619.56     20.54 o 
  -8   2   6      221.14      216.65      6.95 o 
  -7   2   6      324.75      331.74      9.98 o 
  -6   2   6        7.16       10.21      1.57 o 
  -5   2   6        9.85        7.83      1.10 o 
  -4   2   6      194.59      258.93      3.74 o 
  -3   2   6        3.55        2.70      1.25 o 
  -2   2   6     1858.82     1931.70     18.91 o 
  -1   2   6      218.94      232.31      3.82 o 
   0   2   6      389.09      378.51      4.84 o 
   1   2   6     1335.96     1343.51     16.57 o 
   2   2   6       62.99       70.38      2.71 o 
   3   2   6      928.09      936.85     13.46 o 
   4   2   6      332.75      347.13      9.65 o 
   5   2   6       36.81       41.13      6.21 o 
   6   2   6      142.37      117.95      7.10 o 
   7   2   6        4.38       12.27      3.59 o 
   8   2   6        8.78        0.44      3.86 o 
   9   2   6      126.67      169.91      6.51 o 
  10   2   6        2.08        2.88      3.41 o 
  11   2   6        0.96        4.20      4.11 o 
  12   2   6        0.52       -4.33      9.94 o 
  13   2   6       16.18       43.36     15.87 o 
 -13   3   6        0.26        1.12     11.66 o 
 -12   3   6        2.68       -1.36     10.98 o 
 -11   3   6        4.05       -9.10      9.10 o 
 -10   3   6       20.58       25.89      6.40 o 
  -9   3   6       64.18       54.84      6.92 o 
  -8   3   6      625.16      693.26     12.77 o 
  -7   3   6      876.89      864.77     13.78 o 
  -6   3   6        1.02        0.92      1.50 o 
  -5   3   6        0.81        0.43      1.32 o 
  -4   3   6        3.17        2.50      1.12 o 
  -3   3   6      282.58      282.59      4.36 o 
  -2   3   6       99.61      121.62      3.52 o 
  -1   3   6       85.77       82.90      2.09 o 
   0   3   6       14.63       22.09      1.42 o 
   1   3   6        1.40        0.97      1.30 o 
   2   3   6      200.21      211.70      4.23 o 
   3   3   6      289.79      288.31      4.22 o 
   4   3   6      146.46      166.96      5.00 o 
   5   3   6        6.95        3.43      1.77 o 
   6   3   6        0.47       -0.91      1.88 o 
   7   3   6        0.24        3.10      2.31 o 
   8   3   6        8.53       14.05      5.11 o 
   9   3   6       15.24        5.07      3.71 o 
  10   3   6       38.07       56.25      8.48 o 
  11   3   6        7.89       10.15      4.99 o 
  12   3   6        2.50       10.82     12.26 o 
  13   3   6       13.15       23.04     14.19 o 
 -12   4   6        0.48       -4.77     11.22 o 
 -11   4   6        2.13        2.81      9.62 o 
 -10   4   6        0.62       -3.63      5.45 o 
  -9   4   6        8.13        7.62      5.12 o 
  -8   4   6       10.47        9.10      4.66 o 
  -7   4   6       67.01       76.02      5.37 o 
  -6   4   6       11.23       11.94      2.07 o 
  -5   4   6        6.05        5.45      1.65 o 
  -4   4   6        1.56        2.11      1.40 o 
  -3   4   6        0.00       -0.35      0.91 o 
  -2   4   6       11.33        5.85      1.31 o 
  -1   4   6      128.50      164.14      3.43 o 
   0   4   6       20.14       22.35      1.73 o 
   1   4   6      129.11      111.46      4.65 o 
   2   4   6       55.23       59.02      2.11 o 
   3   4   6        4.45        1.92      1.52 o 
   4   4   6        0.24        3.39      1.93 o 
   5   4   6        0.09        0.40      2.29 o 
   6   4   6      112.15      125.14      6.00 o 
   7   4   6        1.58        7.68      3.64 o 
   8   4   6       11.48       15.58      4.44 o 
   9   4   6       23.50       29.13      5.33 o 
  10   4   6        1.24        2.25      4.30 o 
  11   4   6        4.46       13.49      5.34 o 
  12   4   6        0.49       -9.06     11.74 o 
 -10   5   6       12.54       11.15      6.08 o 
  -9   5   6       12.90       14.63      5.87 o 
  -8   5   6        8.61       10.02      6.27 o 
  -7   5   6       36.60       37.83      5.93 o 
  -6   5   6        0.16        1.33      2.74 o 
  -5   5   6       71.62       62.03      3.37 o 
  -4   5   6       17.13       15.38      2.11 o 
  -3   5   6        9.83        7.03      1.70 o 
  -2   5   6       84.23       84.22      2.94 o 
  -1   5   6       66.23       67.51      2.72 o 
   0   5   6      131.73      127.29      3.91 o 
   1   5   6      109.35      119.22      5.18 o 
   2   5   6      335.80      318.86      8.01 o 
   3   5   6       74.05       73.05      4.38 o 
   4   5   6      225.96      241.88     13.19 o 
   5   5   6      104.17      101.12      4.09 o 
   6   5   6       98.36      111.74      7.64 o 
   7   5   6       12.10        9.71      4.25 o 
   8   5   6        0.90        2.97      4.25 o 
   9   5   6        4.87        4.43      6.93 o 
  10   5   6        1.45        0.73      4.77 o 
  11   5   6        9.62       22.44      6.73 o 
  -9   6   6       18.43       20.45      6.31 o 
  -8   6   6        0.16        0.08      5.04 o 
  -7   6   6       27.01       36.00      6.09 o 
  -6   6   6       24.76       26.13      5.11 o 
  -5   6   6       38.04       35.85      4.06 o 
  -4   6   6        2.11       -1.52      2.74 o 
  -3   6   6        5.09        6.85      2.49 o 
  -2   6   6        0.25        0.50      1.50 o 
  -1   6   6        3.75        2.63      1.78 o 
   0   6   6      160.62      162.15      7.66 o 
   1   6   6        5.32        6.79      2.29 o 
   2   6   6       48.22       44.57      3.76 o 
   3   6   6      563.44      588.50     12.69 o 
   4   6   6      160.19      139.23      8.44 o 
   5   6   6       37.61       42.56     14.13 o 
   6   6   6        4.07        3.68      4.48 o 
   7   6   6       62.79       78.21      7.78 o 
   8   6   6        3.60        9.96      5.32 o 
   9   6   6        0.93        7.03      5.10 o 
  10   6   6        0.00        4.13      6.49 o 
  -7   7   6        0.05       -0.94      4.91 o 
  -6   7   6        1.52        3.33      4.69 o 
  -5   7   6        0.01       -0.70      3.24 o 
  -4   7   6        0.66        2.84      3.01 o 
  -3   7   6        6.79        3.17      3.42 o 
  -2   7   6        0.76       -1.99      2.50 o 
  -1   7   6        0.05       -1.99      3.10 o 
   0   7   6        0.22       -0.69      3.22 o 
   1   7   6        1.96        5.47      3.75 o 
   2   7   6        2.49        1.53      6.91 o 
   3   7   6       38.62       38.22      5.90 o 
   4   7   6        1.69        0.29      5.47 o 
   5   7   6        2.02       -1.29      4.39 o 
   6   7   6       18.09       21.00      6.99 o 
   7   7   6        3.43       13.36      5.60 o 
   8   7   6        0.21        8.82      6.93 o 
  -5   8   6        8.06       15.91      7.41 o 
  -4   8   6        0.35        3.53      4.08 o 
  -3   8   6        1.37        0.90      3.12 o 
  -2   8   6        8.19        1.19      4.11 o 
  -1   8   6        0.31        1.68      4.03 o 
   0   8   6        5.02       13.85      4.69 o 
   1   8   6        0.01       -0.28      4.32 o 
   2   8   6       14.26       19.80      5.45 o 
   3   8   6        0.00       -0.75      4.27 o 
   4   8   6        0.31        1.68      4.86 o 
   5   8   6        7.08        2.36      7.21 o 
 -11   0   7       70.73       59.27     13.71 o 
  -9   0   7        6.71        2.40      6.69 o 
  -7   0   7        0.62       -1.51      2.32 o 
  -5   0   7     1256.69     1442.15     20.25 o 
  -3   0   7      791.40      864.71     12.58 o 
  -1   0   7     1411.96     1427.50     17.91 o 
   1   0   7     4627.82     4385.06     70.42 o 
   3   0   7      311.06      287.52      9.07 o 
   5   0   7        0.46        1.39      3.14 o 
   7   0   7        1.92        8.63      7.29 o 
   9   0   7       50.49       47.01     10.78 o 
  11   0   7      118.00      103.28     15.75 o 
 -13   1   7        0.82       13.19     12.38 o 
 -12   1   7        1.24       -2.48      9.94 o 
 -11   1   7       34.64       32.89     16.41 o 
 -10   1   7       44.42       33.44      7.72 o 
  -9   1   7       25.82       20.73      4.60 o 
  -8   1   7        5.02        4.40      2.71 o 
  -7   1   7       56.39       60.60      2.72 o 
  -6   1   7       83.83       81.43      2.57 o 
  -5   1   7        5.33       11.26      1.28 o 
  -4   1   7       69.61       64.97      2.22 o 
  -3   1   7     1606.63     1596.20     14.52 o 
  -2   1   7     3090.53     2808.09     23.38 o 
  -1   1   7     1663.29     1612.94     17.96 o 
   0   1   7      789.62      825.69     11.43 o 
   1   1   7      105.83       82.53      3.56 o 
   2   1   7      351.65      350.07      7.89 o 
   3   1   7      107.97      133.24      4.44 o 
   4   1   7     2218.72     2489.51     31.48 o 
   5   1   7      134.21      137.04      5.41 o 
   6   1   7        0.17        0.55      2.33 o 
   7   1   7        9.26       -2.80      2.80 o 
   8   1   7       27.86       25.12      5.45 o 
   9   1   7       37.47       14.22      8.40 o 
  10   1   7       44.36       31.88      7.58 o 
  11   1   7        2.63        0.94      3.20 o 
  12   1   7        0.10       -3.17     10.18 o 
  13   1   7        7.10       19.28     13.43 o 
 -13   2   7       11.96       34.71     15.23 o 
 -12   2   7        0.91        5.37     11.82 o 
 -11   2   7        1.49       -8.06      8.06 o 
 -10   2   7       70.59       69.87      9.82 o 
  -9   2   7      182.67      191.40     10.25 o 
  -8   2   7      396.37      420.43      9.66 o 
  -7   2   7      266.98      251.93      5.78 o 
  -6   2   7       66.09       66.48      3.71 o 
  -5   2   7        5.73        4.62      1.25 o 
  -4   2   7     1745.13     1785.54     15.00 o 
  -3   2   7        2.35        1.88      1.00 o 
  -2   2   7     3930.71     4312.83     40.05 o 
  -1   2   7      253.68      274.83      4.15 o 
   0   2   7     1574.07     1573.84     17.25 o 
   1   2   7      436.72      499.79      7.67 o 
   2   2   7     1308.32     1391.92     17.93 o 
   3   2   7     1238.88     1223.33     16.81 o 
   4   2   7      356.06      358.14      9.23 o 
   5   2   7      131.06      146.80     21.86 o 
   6   2   7        0.02       -2.36      2.49 o 
   7   2   7      292.22      298.21     10.17 o 
   8   2   7        2.56        1.21      3.78 o 
   9   2   7       49.61       53.87      6.39 o 
  10   2   7       12.11       19.93      4.35 o 
  11   2   7        3.80       -2.03      3.98 o 
  12   2   7        6.34       -3.65     11.26 o 
  13   2   7        7.34        6.37     12.99 o 
 -13   3   7        0.00        8.98     13.87 o 
 -12   3   7        0.53       -9.74      9.74 o 
 -11   3   7        7.37       -3.33      9.22 o 
 -10   3   7       16.93        6.53      5.57 o 
  -9   3   7       54.26       50.47      8.90 o 
  -8   3   7        0.06       -1.46      3.41 o 
  -7   3   7       83.72       72.89      4.45 o 
  -6   3   7       22.44       17.38      2.05 o 
  -5   3   7       51.56       53.88      2.78 o 
  -4   3   7       98.67      104.31      2.85 o 
  -3   3   7       51.62       72.06      2.31 o 
  -2   3   7       56.65       73.63      2.18 o 
  -1   3   7       62.99       77.08      2.14 o 
   0   3   7      258.59      344.45      5.47 o 
   1   3   7      306.14      335.91      6.09 o 
   2   3   7        3.05        3.89      1.46 o 
   3   3   7      120.27      113.14      2.93 o 
   4   3   7        1.19       -0.49      1.20 o 
   5   3   7        0.87       -0.52      2.16 o 
   6   3   7        7.20        5.66      2.26 o 
   7   3   7        5.50        4.94      2.40 o 
   8   3   7        0.02       -2.20      3.65 o 
   9   3   7       50.27       40.00     11.28 o 
  10   3   7        5.76        8.75      4.33 o 
  11   3   7        0.19        1.16      5.61 o 
  12   3   7        0.04       19.64     12.14 o 
 -12   4   7        1.57       10.98     11.90 o 
 -11   4   7        0.66       -8.62      8.62 o 
 -10   4   7       12.00       10.00      5.79 o 
  -9   4   7       24.13       31.76      6.48 o 
  -8   4   7        4.21       -0.80      5.13 o 
  -7   4   7        1.10       -1.61      3.84 o 
  -6   4   7       21.80       22.01      2.41 o 
  -5   4   7       12.71        8.17      1.79 o 
  -4   4   7       13.14       16.18      1.79 o 
  -3   4   7        1.03       -1.03      1.32 o 
  -2   4   7        2.77        1.58      0.97 o 
  -1   4   7      116.99      112.22      2.30 o 
   0   4   7        2.85        4.86      1.12 o 
   1   4   7      385.68      398.71      8.26 o 
   2   4   7        1.11        0.86      1.22 o 
   3   4   7        0.34       -1.02      1.49 o 
   4   4   7        0.01       -1.61      1.61 o 
   5   4   7       14.08       15.87      3.01 o 
   6   4   7       40.48       38.49      3.11 o 
   7   4   7        1.84        1.85      5.37 o 
   8   4   7       13.43        8.55      4.09 o 
   9   4   7       17.63        8.54      4.35 o 
  10   4   7        0.69        8.60      7.92 o 
  11   4   7        2.31       -3.04      4.79 o 
  12   4   7        3.49       -0.52     12.58 o 
 -10   5   7        0.41        1.12     10.34 o 
  -9   5   7       12.84        9.02      5.78 o 
  -8   5   7        6.47        5.89      4.87 o 
  -7   5   7       28.23       27.97      5.42 o 
  -6   5   7      127.82      113.38      7.33 o 
  -5   5   7        4.82        3.36      1.79 o 
  -4   5   7        0.62        1.27      1.89 o 
  -3   5   7      128.88      118.35      5.37 o 
  -2   5   7      185.80      171.99      4.20 o 
  -1   5   7      177.28      197.95      4.20 o 
   0   5   7        5.08        3.31      1.67 o 
   1   5   7      423.28      366.34      8.26 o 
   2   5   7     1476.83     1427.49     22.42 o 
   3   5   7       51.49       56.76      4.19 o 
   4   5   7       66.98       80.14      7.81 o 
   5   5   7        1.28        1.27      2.11 o 
   6   5   7        1.42        9.30     10.20 o 
   7   5   7        0.77        4.41      3.89 o 
   8   5   7        1.23       -1.57      4.27 o 
   9   5   7       31.14       15.58      9.36 o 
  10   5   7        5.89        3.63      6.07 o 
  11   5   7        1.82       -2.16      6.29 o 
  -9   6   7        2.00        5.26      5.85 o 
  -8   6   7        0.43       10.14      5.57 o 
  -7   6   7        0.14       -3.72      7.86 o 
  -6   6   7        2.06        3.95      3.26 o 
  -5   6   7        2.35        3.96      3.19 o 
  -4   6   7       21.14       13.51      4.73 o 
  -3   6   7      149.80      138.85      4.83 o 
  -2   6   7       17.24       16.15      2.17 o 
  -1   6   7       23.10       22.73      1.90 o 
   0   6   7        5.38        4.05      1.92 o 
   1   6   7        0.08        0.70      2.19 o 
   2   6   7       93.32      105.62      5.69 o 
   3   6   7       49.66       46.81      4.39 o 
   4   6   7        1.09       -3.77      3.77 o 
   5   6   7       20.61       25.10      8.96 o 
   6   6   7        3.67        0.81      4.34 o 
   7   6   7        6.32        1.52      4.77 o 
   8   6   7        0.55       -4.22      4.22 o 
   9   6   7        0.03        2.76      4.95 o 
  -7   7   7        0.14        7.90      5.23 o 
  -6   7   7       12.71        6.53      4.86 o 
  -5   7   7        3.74        2.03      3.37 o 
  -4   7   7        1.65       -2.92      2.92 o 
  -3   7   7        0.42       -0.22      2.84 o 
  -2   7   7       10.06       13.80      3.00 o 
  -1   7   7        5.37        2.88      2.07 o 
   0   7   7        0.97        3.26      4.73 o 
   1   7   7       32.67       45.03      5.66 o 
   2   7   7        3.58       -1.96      5.65 o 
   3   7   7        0.94       -3.63      3.63 o 
   4   7   7       18.49       17.96      5.29 o 
   5   7   7       11.62       10.71      5.10 o 
   6   7   7       19.32       18.09      6.03 o 
   7   7   7        5.94        8.18      5.30 o 
   8   7   7        0.31        2.81      6.69 o 
  -5   8   7       37.48       64.64     10.14 o 
  -4   8   7        0.65        5.03      3.59 o 
  -3   8   7        3.20        4.32      3.42 o 
  -2   8   7       67.60       88.48      7.27 o 
  -1   8   7        6.73        4.10      4.56 o 
   0   8   7       15.58       25.40      5.29 o 
   1   8   7        6.53        2.91      4.48 o 
   2   8   7        1.77        2.03      4.83 o 
   3   8   7        2.55       11.58      5.33 o 
   4   8   7        0.14       -4.73      4.73 o 
   5   8   7        3.37        9.58      7.82 o 
 -12   0   8       11.98       -7.01      9.46 o 
 -10   0   8       73.79       49.46     11.62 o 
  -8   0   8        0.45       -2.91      4.93 o 
  -6   0   8      188.63      184.18      5.70 o 
  -4   0   8     2076.42     2195.33     27.92 o 
  -2   0   8     1853.53     1851.13     23.10 o 
   0   0   8      734.28      672.80     12.91 o 
   2   0   8     1051.57     1049.91     28.94 o 
   4   0   8     3505.53     3837.33     65.43 o 
   6   0   8      358.97      421.76     21.86 o 
   8   0   8       21.38       -1.68      6.41 o 
  10   0   8        0.76       11.14      9.18 o 
 -13   1   8        0.14       17.59     13.51 o 
 -12   1   8        2.10        0.72     11.22 o 
 -11   1   8       46.65       22.67      7.88 o 
 -10   1   8       14.36       19.87      9.32 o 
  -9   1   8       48.86       41.05      5.42 o 
  -8   1   8       20.68       27.27      3.59 o 
  -7   1   8        3.00        3.00      1.84 o 
  -6   1   8      120.40      119.17      3.06 o 
  -5   1   8      248.93      246.56      4.00 o 
  -4   1   8       56.24       36.82      1.87 o 
  -3   1   8      811.59      754.05      8.17 o 
  -2   1   8       49.76       57.11      1.89 o 
  -1   1   8      223.69      192.00      4.60 o 
   0   1   8     1206.45     1246.62     16.33 o 
   1   1   8      488.79      460.05     24.08 o 
   2   1   8      940.67      891.72     12.95 o 
   3   1   8      389.29      362.81      8.66 o 
   4   1   8     2969.42     2950.81     36.72 o 
   5   1   8       56.33       63.43      4.76 o 
   6   1   8       74.61       93.78      6.11 o 
   7   1   8      196.34      177.98     12.72 o 
   8   1   8       97.87       76.82     11.64 o 
   9   1   8        0.33       -2.60      5.59 o 
  10   1   8       96.94       97.24     13.13 o 
  11   1   8        0.52        7.49      9.18 o 
  12   1   8        2.13        4.25     11.82 o 
 -13   2   8        0.39       11.58     12.30 o 
 -12   2   8        3.84       15.71     11.38 o 
 -11   2   8       13.27        5.57     10.18 o 
 -10   2   8       10.28       12.75      4.95 o 
  -9   2   8        4.67       -2.90      3.15 o 
  -8   2   8        3.63        6.52      2.22 o 
  -7   2   8        2.80        2.48      2.34 o 
  -6   2   8       30.32       31.33      1.93 o 
  -5   2   8        6.00        8.09      1.36 o 
  -4   2   8      706.73      693.53      7.94 o 
  -3   2   8     5371.30     5314.43     42.83 o 
  -2   2   8     1064.39     1044.21     10.85 o 
  -1   2   8     1674.30     1945.73     17.97 o 
   0   2   8      598.86      608.27      8.35 o 
   1   2   8      239.27      272.69      5.45 o 
   2   2   8      984.71     1060.67     14.64 o 
   3   2   8       26.41       25.07      2.40 o 
   4   2   8      298.33      368.25      9.53 o 
   5   2   8       17.01        9.41      2.77 o 
   6   2   8        0.79        4.32      2.73 o 
   7   2   8      584.22      588.10     14.70 o 
   8   2   8      233.16      296.05     16.96 o 
   9   2   8      397.65      353.36     15.51 o 
  10   2   8       11.12        4.37      4.73 o 
  11   2   8        8.49       17.19      4.55 o 
  12   2   8        2.55       22.08     12.22 o 
  13   2   8        0.72        7.61     13.83 o 
 -12   3   8        1.00       -9.50      9.50 o 
 -11   3   8        1.43       -3.33      9.26 o 
 -10   3   8       20.73       13.76      5.88 o 
  -9   3   8       33.24       34.79      6.48 o 
  -8   3   8       98.61       94.79      6.74 o 
  -7   3   8      649.33      635.31      9.76 o 
  -6   3   8       20.43       16.96      2.21 o 
  -5   3   8      130.92      132.21      4.18 o 
  -4   3   8       36.87       37.92      2.66 o 
  -3   3   8      205.02      204.57      4.26 o 
  -2   3   8       19.62       14.37      1.35 o 
  -1   3   8      302.73      274.79      4.56 o 
   0   3   8      107.14      115.40      3.19 o 
   1   3   8       24.28       35.16      2.22 o 
   2   3   8      471.84      432.34      7.86 o 
   3   3   8      238.28      238.63      4.36 o 
   4   3   8       98.59      102.98      4.43 o 
   5   3   8       67.22       68.08      7.39 o 
   6   3   8       10.76       10.88      3.06 o 
   7   3   8       47.66       36.27      4.44 o 
   8   3   8      103.00      102.88      6.85 o 
   9   3   8        1.23        8.82      3.93 o 
  10   3   8       12.91        5.84      4.14 o 
  11   3   8        8.20       14.27      6.13 o 
  12   3   8        2.39        8.74     12.46 o 
 -11   4   8        7.92        7.45      6.49 o 
 -10   4   8       10.02        0.02      5.66 o 
  -9   4   8        6.04        7.14      5.00 o 
  -8   4   8        0.10        7.96      4.67 o 
  -7   4   8        0.20        1.25      2.58 o 
  -6   4   8      163.68      191.87      5.12 o 
  -5   4   8        8.20        6.94      1.85 o 
  -4   4   8       34.57       29.69      2.18 o 
  -3   4   8       17.38       20.69      1.80 o 
  -2   4   8       21.70       20.19      1.71 o 
  -1   4   8       22.31       30.38      1.57 o 
   0   4   8       23.99       38.58      1.77 o 
   1   4   8       18.38       25.08      2.06 o 
   2   4   8      211.47      181.95      5.63 o 
   3   4   8        0.02        0.66      1.69 o 
   4   4   8        0.25        0.51      1.76 o 
   5   4   8       10.85       12.20      1.79 o 
   6   4   8       13.80       14.70      2.55 o 
   7   4   8        1.85        1.40      3.53 o 
   8   4   8       10.88       12.40      4.36 o 
   9   4   8       53.55       60.34      6.57 o 
  10   4   8        0.17        2.10      4.19 o 
  11   4   8        4.40        4.62      5.85 o 
  12   4   8        1.36       22.68     14.87 o 
 -10   5   8        0.70       -4.99      4.99 o 
  -9   5   8        2.82       -2.04      5.35 o 
  -8   5   8        0.82        6.25      5.03 o 
  -7   5   8        5.35       12.33      3.49 o 
  -6   5   8       37.64       41.57      4.33 o 
  -5   5   8       56.45       46.25      3.32 o 
  -4   5   8        0.64        2.38      1.92 o 
  -3   5   8       25.64       24.74      2.26 o 
  -2   5   8        6.15        7.33      1.72 o 
  -1   5   8       27.40       22.18      1.94 o 
   0   5   8      534.88      532.30     14.49 o 
   1   5   8      139.84      150.91      9.72 o 
   2   5   8      726.14      675.23     13.23 o 
   3   5   8        1.41        2.78      2.78 o 
   4   5   8      239.36      247.80      6.24 o 
   5   5   8       58.28       43.61      5.52 o 
   6   5   8      114.86      110.42      7.80 o 
   7   5   8        2.97        2.39      3.89 o 
   8   5   8        2.41        5.16      4.20 o 
   9   5   8       28.41       27.24      6.25 o 
  10   5   8        0.41       -4.07      4.81 o 
  11   5   8        0.01       11.38      7.01 o 
  -9   6   8       10.63        8.58      6.15 o 
  -8   6   8        0.35        0.93      5.19 o 
  -7   6   8        5.99        5.70      4.99 o 
  -6   6   8        7.57        6.15      3.54 o 
  -5   6   8        0.80        3.80      3.18 o 
  -4   6   8        1.32       -1.37      4.56 o 
  -3   6   8      126.22      123.20      4.69 o 
  -2   6   8       12.75       10.21      2.21 o 
  -1   6   8       12.07       12.65      2.00 o 
   0   6   8        2.52        1.50      1.92 o 
   1   6   8       51.33       65.01      5.09 o 
   2   6   8       33.20       40.87      3.97 o 
   3   6   8       70.09       71.72      5.03 o 
   4   6   8       60.94       58.54      6.48 o 
   5   6   8        2.92        1.84      4.17 o 
   6   6   8       41.96       34.73      6.08 o 
   7   6   8       30.23       46.81      6.91 o 
   8   6   8       13.87       24.84      7.21 o 
   9   6   8        0.01       -0.52      6.05 o 
  -7   7   8        0.36        5.04      5.33 o 
  -6   7   8        0.56        0.51      3.75 o 
  -5   7   8        1.59        6.41      3.69 o 
  -4   7   8        1.39       -0.32      3.19 o 
  -3   7   8        1.61        4.93      3.10 o 
  -2   7   8        1.19       -1.20      2.69 o 
  -1   7   8       15.69        8.94      3.66 o 
   0   7   8        5.30        8.07      2.61 o 
   1   7   8        1.69        0.04      3.90 o 
   2   7   8        1.87        0.43      4.32 o 
   3   7   8       28.16       30.86      5.84 o 
   4   7   8        8.47       10.51      9.00 o 
   5   7   8        9.16       -3.93      4.38 o 
   6   7   8        8.79        1.04      4.56 o 
   7   7   8        6.13        1.40      6.53 o 
  -5   8   8       11.50       11.42      5.78 o 
  -4   8   8        1.46        1.07      3.69 o 
  -3   8   8        1.85       -2.27      3.49 o 
  -2   8   8       31.99       49.80      5.27 o 
  -1   8   8        0.50       -1.62      4.38 o 
   0   8   8        0.01        1.28      4.36 o 
   1   8   8        4.66        1.08      4.51 o 
   2   8   8        4.11        1.50      5.08 o 
   3   8   8        1.73        2.21      4.75 o 
   4   8   8        0.48       -0.15      5.53 o 
 -11   0   9       20.29       29.30     11.18 o 
  -9   0   9       79.91       63.47      7.03 o 
  -7   0   9        0.88        3.40      2.67 o 
  -5   0   9      148.02      156.08      5.33 o 
  -3   0   9     1051.92     1237.56     17.20 o 
  -1   0   9     1457.74     1261.04     16.76 o 
   1   0   9        0.78       13.13      3.75 o 
   3   0   9      618.31      605.38     15.06 o 
   5   0   9     1896.06     1785.91     35.58 o 
   7   0   9       24.92       10.44      6.19 o 
   9   0   9        1.23       -1.44      7.73 o 
  11   0   9       15.14       26.29     11.82 o 
 -13   1   9        0.08      -10.78     10.78 o 
 -12   1   9        3.56       -6.81      9.78 o 
 -11   1   9        1.41       -5.65      6.44 o 
 -10   1   9        0.22        0.94      4.29 o 
  -9   1   9        7.29        5.74      4.79 o 
  -8   1   9       21.65       17.35      3.42 o 
  -7   1   9      210.65      213.23      5.07 o 
  -6   1   9       73.39       66.10      2.66 o 
  -5   1   9       39.66       33.19      2.00 o 
  -4   1   9      713.05      833.60      9.33 o 
  -3   1   9      848.94      971.50     10.09 o 
  -2   1   9       21.42       39.21      1.83 o 
  -1   1   9      202.33      193.22      3.58 o 
   0   1   9      530.15      527.56      7.71 o 
   1   1   9     1053.72     1065.07     13.18 o 
   2   1   9      151.81      140.23      4.95 o 
   3   1   9      465.01      472.46      9.06 o 
   4   1   9     3032.80     3123.13     38.81 o 
   5   1   9      272.35      266.26      7.58 o 
   6   1   9      596.97      597.94     14.28 o 
   7   1   9      221.27      242.38      9.81 o 
   8   1   9       91.39       78.33      6.65 o 
   9   1   9       89.39       52.63      7.93 o 
  10   1   9       24.76        3.77     15.05 o 
  11   1   9        6.63        4.81      9.26 o 
  12   1   9        2.69        7.21     11.62 o 
 -13   2   9        0.57      -11.54     11.54 o 
 -12   2   9        2.49       -9.62      9.62 o 
 -11   2   9        1.10       -8.58      8.74 o 
 -10   2   9       19.03       14.97      5.73 o 
  -9   2   9       23.09       20.13      7.29 o 
  -8   2   9        0.00       -2.65      2.65 o 
  -7   2   9      485.87      506.94      8.24 o 
  -6   2   9       41.59       46.34      2.25 o 
  -5   2   9      146.24      142.68      3.19 o 
  -4   2   9        0.44        1.20      1.34 o 
  -3   2   9      694.75      686.06      7.76 o 
  -2   2   9      304.74      316.21      4.88 o 
  -1   2   9       89.98       91.53      3.01 o 
   0   2   9      527.35      539.00      7.12 o 
   1   2   9       41.42       43.41      2.14 o 
   2   2   9      537.27      568.69      8.47 o 
   3   2   9      428.03      458.77     11.84 o 
   4   2   9       19.11       24.19      3.37 o 
   5   2   9       62.31       72.08      4.66 o 
   6   2   9      182.21      212.20      8.24 o 
   7   2   9      103.60      110.11      6.70 o 
   8   2   9      189.35      141.30     11.06 o 
   9   2   9       10.41        5.01      5.78 o 
  10   2   9       66.95      108.37     15.43 o 
  11   2   9        5.24        8.24      5.73 o 
  12   2   9        3.78       19.20     13.19 o 
  13   2   9       11.33        6.97     14.87 o 
 -12   3   9        1.80       -6.09     11.06 o 
 -11   3   9        1.84        0.54      5.59 o 
 -10   3   9        1.97        0.22      5.10 o 
  -9   3   9        0.06       -2.81      9.54 o 
  -8   3   9       79.92       76.39      6.33 o 
  -7   3   9      148.16      150.22      4.70 o 
  -6   3   9      226.76      220.21      6.05 o 
  -5   3   9      141.28      153.37      4.40 o 
  -4   3   9       87.92       96.47      3.55 o 
  -3   3   9      536.78      549.14     12.00 o 
  -2   3   9        2.82        5.25      1.37 o 
  -1   3   9       10.28        7.04      1.33 o 
   0   3   9      325.71      407.50      8.27 o 
   1   3   9      305.81      368.92      7.12 o 
   2   3   9       25.50       34.46      1.63 o 
   3   3   9      299.21      308.16      5.77 o 
   4   3   9      156.70      156.94      5.67 o 
   5   3   9      138.26      145.81      6.03 o 
   6   3   9       13.95       10.58      3.06 o 
   7   3   9       16.24       20.99      3.99 o 
   8   3   9      134.17      136.14     14.39 o 
   9   3   9        1.24        1.83      4.45 o 
  10   3   9        1.26        5.17      4.06 o 
  11   3   9        0.68        1.33      4.39 o 
  12   3   9        4.67       -4.01     11.14 o 
 -11   4   9        1.04       -8.33      9.04 o 
 -10   4   9        1.05       -5.43      5.43 o 
  -9   4   9        0.05       -1.48      4.78 o 
  -8   4   9        0.17       -0.94      4.39 o 
  -7   4   9        1.15        2.41      2.70 o 
  -6   4   9      149.38      170.73      5.36 o 
  -5   4   9      111.53      107.36      3.79 o 
  -4   4   9        3.87        6.13      1.70 o 
  -3   4   9        1.07        3.49      1.48 o 
  -2   4   9      176.32      178.24      3.96 o 
  -1   4   9       88.40       84.97      4.25 o 
   0   4   9        0.00        0.14      1.30 o 
   1   4   9      156.73      168.09      4.61 o 
   2   4   9        3.96        6.94      2.95 o 
   3   4   9        6.49        4.24      2.36 o 
   4   4   9       35.15       30.12      2.84 o 
   5   4   9        2.39        1.31      2.58 o 
   6   4   9        9.16        6.16      2.32 o 
   7   4   9       33.17       34.44      5.12 o 
   8   4   9        0.78       -0.87      6.69 o 
   9   4   9        0.23        4.88      4.14 o 
  10   4   9        0.41        0.74      4.42 o 
  11   4   9        0.59       -1.88      4.47 o 
 -10   5   9       10.11       11.92      6.51 o 
  -9   5   9       19.00       34.68      7.11 o 
  -8   5   9        2.96       -2.17      4.76 o 
  -7   5   9       10.98       13.71      3.65 o 
  -6   5   9       18.07       18.39      4.15 o 
  -5   5   9       21.36       15.10      3.38 o 
  -4   5   9      278.89      231.87      5.35 o 
  -3   5   9        1.19       -0.29      1.74 o 
  -2   5   9      102.70      103.12      4.59 o 
  -1   5   9        0.10       -0.26      1.53 o 
   0   5   9       61.47       61.43      3.67 o 
   1   5   9        0.28        1.55      2.22 o 
   2   5   9      428.98      451.70     10.43 o 
   3   5   9      283.45      310.27      6.84 o 
   4   5   9       33.64       30.23      3.02 o 
   5   5   9       27.64       17.59      4.70 o 
   6   5   9       26.71       24.93      5.07 o 
   7   5   9        1.84        7.08      4.28 o 
   8   5   9        6.62        4.75      4.35 o 
   9   5   9        2.12        0.57      6.17 o 
  10   5   9        2.92        8.75      5.54 o 
  -8   6   9        0.00       -3.24      5.20 o 
  -7   6   9       10.31        4.09      3.80 o 
  -6   6   9        0.26        2.75      3.73 o 
  -5   6   9       14.10       13.88      3.89 o 
  -4   6   9        7.11       13.66      3.37 o 
  -3   6   9      101.30       97.23      5.34 o 
  -2   6   9       22.35       18.87      2.54 o 
  -1   6   9       27.40       30.40      4.00 o 
   0   6   9        2.05        3.93      2.88 o 
   1   6   9       15.64       15.76      2.98 o 
   2   6   9      180.96      199.50     11.83 o 
   3   6   9       93.82      104.86     10.06 o 
   4   6   9       57.85       56.04      6.49 o 
   5   6   9      145.34      166.31      9.83 o 
   6   6   9       79.19       88.41      7.93 o 
   7   6   9        1.58       -3.57      4.12 o 
   8   6   9        7.51        7.80      6.01 o 
   9   6   9        1.38        9.26      6.65 o 
  -7   7   9        0.07        1.64      8.46 o 
  -6   7   9        7.17        6.59      4.09 o 
  -5   7   9       11.72       16.67      4.21 o 
  -4   7   9        0.01        6.22      3.54 o 
  -3   7   9        0.94       -1.52      2.98 o 
  -2   7   9       39.82       40.28      4.19 o 
  -1   7   9       16.54       16.60      3.19 o 
   0   7   9        0.20        2.36      2.64 o 
   1   7   9       15.92       15.33      5.06 o 
   2   7   9        7.10        6.41      4.48 o 
   3   7   9        7.72        4.34      4.58 o 
   4   7   9        0.59        3.00      4.60 o 
   5   7   9       51.91       55.91      7.55 o 
   6   7   9       38.97       46.87      7.32 o 
   7   7   9        0.62       -5.45      5.45 o 
  -4   8   9        0.82        0.16      4.85 o 
  -3   8   9        0.55        0.83      3.65 o 
  -2   8   9       35.85       52.59      5.45 o 
  -1   8   9        0.48        3.24      4.54 o 
   0   8   9       32.09       40.79      6.35 o 
   1   8   9        2.74        3.35      4.81 o 
   2   8   9        0.00        2.34      5.19 o 
   3   8   9        1.46        4.70      7.03 o 
   4   8   9        1.67        6.53      6.73 o 
 -12   0  10        8.65       -8.70      9.46 o 
 -10   0  10       56.80       61.36     12.90 o 
  -8   0  10        1.76       -2.13      3.50 o 
  -6   0  10        4.30        3.08      2.09 o 
  -4   0  10       39.31       54.71      3.22 o 
  -2   0  10     1851.31     2019.36     25.52 o 
   0   0  10       90.47       74.40      5.17 o 
   2   0  10       19.93       26.88      5.79 o 
   4   0  10     1066.10     1039.07     23.14 o 
   6   0  10       12.86       17.86      4.59 o 
   8   0  10       60.50      114.78     13.11 o 
  10   0  10       15.04       21.60     10.86 o 
 -13   1  10        0.86       -7.21     11.82 o 
 -12   1  10       19.84       25.81     13.55 o 
 -11   1  10       66.33       72.41     10.43 o 
 -10   1  10      210.61      250.59     22.66 o 
  -9   1  10      161.87      153.72     14.18 o 
  -8   1  10       14.10       14.26      2.10 o 
  -7   1  10        0.40        0.70      1.85 o 
  -6   1  10        0.00       -1.26      1.26 o 
  -5   1  10      384.29      395.45      6.57 o 
  -4   1  10      154.97      180.34      3.84 o 
  -3   1  10     1574.75     1597.97     15.11 o 
  -2   1  10      535.29      606.56      7.13 o 
  -1   1  10      288.06      263.36      4.41 o 
   0   1  10      393.47      436.13      6.42 o 
   1   1  10      662.84      643.05      9.27 o 
   2   1  10       76.35       77.29      3.50 o 
   3   1  10      355.40      358.85     10.55 o 
   4   1  10      606.78      555.95     20.17 o 
   5   1  10        4.82       11.95      2.83 o 
   6   1  10        0.93        3.35      3.48 o 
   7   1  10       24.09       11.20      3.98 o 
   8   1  10        4.25       -0.73      5.39 o 
   9   1  10       11.88       20.59      6.65 o 
  10   1  10        6.43        5.43      6.51 o 
  11   1  10        3.59        7.90     10.02 o 
  12   1  10        0.84       -4.13     10.58 o 
 -13   2  10        1.71      -12.22     12.22 o 
 -12   2  10        0.07       -8.82      8.82 o 
 -11   2  10        0.09       -5.53      7.21 o 
 -10   2  10        1.17       -3.95      3.95 o 
  -9   2  10      223.83      244.78     10.54 o 
  -8   2  10       41.34       40.95      4.48 o 
  -7   2  10      421.11      482.44      7.17 o 
  -6   2  10       19.46       19.11      2.09 o 
  -5   2  10      104.08      117.92      3.89 o 
  -4   2  10        3.90        1.70      1.35 o 
  -3   2  10      664.49      634.99      9.05 o 
  -2   2  10      206.57      181.57      3.82 o 
  -1   2  10        1.07       -1.05      1.08 o 
   0   2  10      346.43      344.39      5.95 o 
   1   2  10      117.55      126.18      3.62 o 
   2   2  10       38.68       59.61      3.94 o 
   3   2  10      236.14      309.75      7.66 o 
   4   2  10        0.18       -1.25      2.58 o 
   5   2  10      114.74      143.15      7.15 o 
   6   2  10      188.11      187.00      7.82 o 
   7   2  10        4.35        3.60      3.40 o 
   8   2  10       40.99       37.69      7.07 o 
   9   2  10        9.77       15.64      6.03 o 
  10   2  10        1.93        7.29      9.14 o 
  11   2  10        6.15        2.42      4.25 o 
  12   2  10        0.00        0.72     12.18 o 
  13   2  10        2.05       10.66     13.95 o 
 -12   3  10        3.07        2.48     10.70 o 
 -11   3  10        0.65       -2.64      5.87 o 
 -10   3  10        0.04        2.01      9.72 o 
  -9   3  10       12.69       11.29      5.59 o 
  -8   3  10       11.22        7.08      2.38 o 
  -7   3  10      309.58      300.97      6.57 o 
  -6   3  10      433.39      420.03      9.08 o 
  -5   3  10      432.91      462.74      7.76 o 
  -4   3  10      259.99      238.11      5.16 o 
  -3   3  10        2.66        5.70      2.17 o 
  -2   3  10        0.13        1.71      1.43 o 
  -1   3  10      125.53      111.82      2.72 o 
   0   3  10      744.80      742.28      9.68 o 
   1   3  10      340.25      361.65     14.13 o 
   2   3  10        0.11       -0.35      1.45 o 
   3   3  10       24.73       28.89      3.17 o 
   4   3  10        8.47        7.20      3.46 o 
   5   3  10        2.81        8.58      2.72 o 
   6   3  10        0.00       -1.27      2.71 o 
   7   3  10       50.33       57.87      5.19 o 
   8   3  10       36.20       27.09      9.58 o 
   9   3  10        0.71        4.37      3.52 o 
  10   3  10        0.29        1.51      4.20 o 
  11   3  10        4.46       13.17     10.38 o 
  12   3  10        0.01       11.30     14.03 o 
 -11   4  10        0.07       -5.79      5.79 o 
 -10   4  10        4.80       13.83      6.42 o 
  -9   4  10        1.94        2.39      5.14 o 
  -8   4  10        3.85       -1.74      4.54 o 
  -7   4  10        1.79        6.66      3.95 o 
  -6   4  10       20.45       31.07      3.39 o 
  -5   4  10       10.22       14.14      2.28 o 
  -4   4  10        5.43        4.93      1.78 o 
  -3   4  10        1.14       -1.48      1.48 o 
  -2   4  10       14.26        6.93      1.60 o 
  -1   4  10        8.85       10.97      1.60 o 
   0   4  10       76.92       84.86      3.51 o 
   1   4  10       70.26       79.13      3.50 o 
   2   4  10      132.97      129.70      4.54 o 
   3   4  10        0.65        2.22      3.45 o 
   4   4  10       93.30      108.41      6.22 o 
   5   4  10        9.30        6.04      1.70 o 
   6   4  10       38.72       41.39      3.61 o 
   7   4  10       14.64        6.03      5.89 o 
   8   4  10       51.70       57.86      6.45 o 
   9   4  10        0.09       -3.38      3.38 o 
  10   4  10        0.02        6.95      4.82 o 
  11   4  10        6.83        4.29      5.28 o 
 -10   5  10        6.03        0.70      5.69 o 
  -9   5  10        2.63        1.10      5.44 o 
  -8   5  10       12.48       14.06      5.83 o 
  -7   5  10       15.22       16.43      3.87 o 
  -6   5  10       56.06       55.75      4.91 o 
  -5   5  10        0.62       -1.88      2.73 o 
  -4   5  10       50.08       33.34      2.70 o 
  -3   5  10       13.63        8.57      1.77 o 
  -2   5  10       39.50       39.20      2.66 o 
  -1   5  10       49.39       46.97      3.09 o 
   0   5  10      159.71      165.86      5.90 o 
   1   5  10      502.54      464.60     11.70 o 
   2   5  10        7.23        8.07      2.14 o 
   3   5  10      127.92      121.86      4.73 o 
   4   5  10       63.54       60.86      4.91 o 
   5   5  10       49.89       41.12      5.83 o 
   6   5  10        0.18       -3.77      3.77 o 
   7   5  10        4.88        9.32      4.11 o 
   8   5  10        2.65        5.81      5.15 o 
   9   5  10        6.62        1.14      4.72 o 
  10   5  10        2.04        4.37      5.65 o 
  -8   6  10        7.14        6.02      5.79 o 
  -7   6  10        1.38       -0.19      3.73 o 
  -6   6  10        2.22        4.48      3.69 o 
  -5   6  10        5.41        6.40      3.47 o 
  -4   6  10       30.89       32.30      4.21 o 
  -3   6  10       45.00       32.53      4.97 o 
  -2   6  10        4.67        6.53      2.74 o 
  -1   6  10        8.23        6.21      2.20 o 
   0   6  10       18.40       13.56      2.36 o 
   1   6  10       30.99       39.82      4.72 o 
   2   6  10        2.58        5.77      3.02 o 
   3   6  10        2.57        4.29      4.28 o 
   4   6  10       80.88       83.79      9.64 o 
   5   6  10       26.13       21.71      5.45 o 
   6   6  10       40.53       37.56      6.36 o 
   7   6  10        3.69        2.87      4.53 o 
   8   6  10        1.31       11.45      5.69 o 
   9   6  10       13.91        3.33      6.65 o 
  -6   7  10        2.90        2.73      4.05 o 
  -5   7  10        0.00        2.80      3.72 o 
  -4   7  10        1.73        2.74      3.53 o 
  -3   7  10        0.52        2.36      3.25 o 
  -2   7  10        5.77        8.07      3.28 o 
  -1   7  10        9.67        4.24      3.02 o 
   0   7  10        4.02        1.34      2.83 o 
   1   7  10        0.03       -1.09      4.24 o 
   2   7  10        1.76       -3.26      4.07 o 
   3   7  10        8.60        5.50      4.86 o 
   4   7  10        5.70        7.63      4.99 o 
   5   7  10       13.21        4.56      5.17 o 
   6   7  10        0.62        1.92      5.29 o 
   7   7  10        0.79       -5.77      5.77 o 
  -4   8  10        0.63        1.05      5.12 o 
  -3   8  10        5.88        9.17      4.13 o 
  -2   8  10        0.34        2.44      3.64 o 
  -1   8  10       17.67       34.76      4.31 o 
   0   8  10       32.34       49.98      7.61 o 
   1   8  10        0.07       -0.60      4.79 o 
   2   8  10        0.14       -2.41      5.14 o 
   3   8  10        0.32        3.49      7.17 o 
   4   8  10        5.51        3.33      7.21 o 
 -11   0  11       50.23       54.38     13.63 o 
  -9   0  11       86.23       80.76      7.91 o 
  -7   0  11        9.66       12.45      4.40 o 
  -5   0  11       11.17       16.05      2.61 o 
  -3   0  11     1328.57     1477.87     20.36 o 
  -1   0  11        0.00       -0.45      1.91 o 
   1   0  11       88.12      107.22      5.85 o 
   3   0  11       12.97        9.34      3.13 o 
   5   0  11       51.77       41.05      5.34 o 
   7   0  11       99.33      155.74     14.47 o 
   9   0  11        6.19       23.61      9.46 o 
  11   0  11        3.72       -1.48      9.82 o 
 -13   1  11        0.76       -8.98     11.38 o 
 -12   1  11        0.61       -7.49     10.74 o 
 -11   1  11       42.17       49.13      9.67 o 
 -10   1  11       34.12       44.84      6.49 o 
  -9   1  11       74.95       88.08      8.49 o 
  -8   1  11       17.85       23.03      3.68 o 
  -7   1  11       84.67       73.49      3.89 o 
  -6   1  11      176.08      170.93      5.12 o 
  -5   1  11      192.60      232.52      5.09 o 
  -4   1  11      264.24      252.83      4.71 o 
  -3   1  11        2.91        1.63      1.24 o 
  -2   1  11      236.57      235.57      4.16 o 
  -1   1  11       42.28       40.61      2.00 o 
   0   1  11      831.73      877.21     10.71 o 
   1   1  11      285.46      328.31      6.24 o 
   2   1  11      982.77     1038.53     15.45 o 
   3   1  11      227.60      211.97      6.07 o 
   4   1  11      468.20      446.65      9.62 o 
   5   1  11       18.17       14.75      2.94 o 
   6   1  11        2.83        7.40      4.48 o 
   7   1  11        2.67        8.09      4.00 o 
   8   1  11      121.44      146.13     10.43 o 
   9   1  11       27.08       42.73      7.87 o 
  10   1  11        3.87       -1.96      5.90 o 
  11   1  11        0.03       -9.66      9.66 o 
  12   1  11        0.01      -10.70     10.94 o 
 -13   2  11        0.00      -11.10     11.10 o 
 -12   2  11        1.14        9.10     12.02 o 
 -11   2  11        0.79       -1.59     12.62 o 
 -10   2  11        4.02       -0.61      6.71 o 
  -9   2  11        0.10       -0.30      4.15 o 
  -8   2  11        2.03        0.53      1.55 o 
  -7   2  11      105.45      116.53      4.04 o 
  -6   2  11        2.26        0.92      1.54 o 
  -5   2  11       78.57       76.06      3.33 o 
  -4   2  11     1176.95     1220.46     16.46 o 
  -3   2  11      593.47      573.96      8.79 o 
  -2   2  11      782.64      733.63      8.99 o 
  -1   2  11      594.45      570.36      7.33 o 
   0   2  11        0.16        3.18      1.41 o 
   1   2  11      991.97     1028.32     13.32 o 
   2   2  11       78.84       79.86      3.21 o 
   3   2  11      381.59      426.30     10.58 o 
   4   2  11       34.47       37.48      4.90 o 
   5   2  11       41.25       49.31      4.33 o 
   6   2  11       10.25       15.78      3.89 o 
   7   2  11       12.20        7.08      5.08 o 
   8   2  11      148.71      155.96      8.49 o 
   9   2  11       14.00        9.54      9.22 o 
  10   2  11        0.02        3.01      9.22 o 
  11   2  11        1.32        3.81     10.70 o 
  12   2  11       16.38        3.81     11.82 o 
 -12   3  11       13.87        8.62     11.10 o 
 -11   3  11        1.65       -5.64      5.64 o 
 -10   3  11        0.24       -4.31      7.15 o 
  -9   3  11       26.25       23.35      6.18 o 
  -8   3  11        8.70        5.61      4.03 o 
  -7   3  11       65.52       63.32      3.82 o 
  -6   3  11       28.34       41.80      3.17 o 
  -5   3  11      523.36      546.87     12.59 o 
  -4   3  11       40.08       41.34      2.95 o 
  -3   3  11      331.66      331.58      6.82 o 
  -2   3  11       55.75       66.15      2.65 o 
  -1   3  11       22.23       29.09      1.87 o 
   0   3  11       84.43      135.20      4.07 o 
   1   3  11       58.08       66.31      5.60 o 
   2   3  11       64.58       71.79      4.32 o 
   3   3  11        2.66        6.76      1.77 o 
   4   3  11       11.54       22.09      2.96 o 
   5   3  11        0.12       -0.78      2.34 o 
   6   3  11        5.66        3.50      5.24 o 
   7   3  11        5.50        8.72      4.28 o 
   8   3  11        0.91       -2.24      7.53 o 
   9   3  11        0.10        1.08      8.10 o 
  10   3  11        5.65        3.65      4.13 o 
  11   3  11       16.67       16.75     11.44 o 
  12   3  11        9.28       -3.49     11.98 o 
 -11   4  11        0.11       -5.53      5.53 o 
 -10   4  11        0.36        4.81      7.84 o 
  -9   4  11        4.95        2.23      6.01 o 
  -8   4  11       12.51       18.15      5.48 o 
  -7   4  11       31.88       21.96      4.88 o 
  -6   4  11      171.26      152.87      6.70 o 
  -5   4  11      252.19      243.94      5.86 o 
  -4   4  11        3.83        4.33      1.83 o 
  -3   4  11        5.46        3.43      1.66 o 
  -2   4  11        7.21        8.01      1.73 o 
  -1   4  11      192.97      205.52      4.56 o 
   0   4  11      519.91      524.74     10.91 o 
   1   4  11      129.19      114.44      5.02 o 
   2   4  11        1.09       -2.24      3.05 o 
   3   4  11       28.60       21.66      3.16 o 
   4   4  11       61.38       52.40      4.93 o 
   5   4  11        3.20        4.29      1.97 o 
   6   4  11        0.09       -3.08      3.08 o 
   7   4  11       19.54       14.11      4.42 o 
   8   4  11        9.98        2.36      7.43 o 
   9   4  11        0.04       -4.25      5.31 o 
  10   4  11        6.59        4.20      4.83 o 
  11   4  11        0.01       -1.61      6.73 o 
 -10   5  11        1.22       -1.32      6.27 o 
  -9   5  11        1.62        0.49      5.51 o 
  -8   5  11        5.35        5.89      5.44 o 
  -7   5  11       18.70       20.12      4.14 o 
  -6   5  11        5.01        0.77      3.79 o 
  -5   5  11        2.01        0.99      2.88 o 
  -4   5  11       54.32       44.24      4.22 o 
  -3   5  11        6.28        0.67      1.84 o 
  -2   5  11        0.32       -1.21      1.51 o 
  -1   5  11       23.01       14.51      1.82 o 
   0   5  11       76.17       92.62      4.60 o 
   1   5  11      224.35      252.17      8.12 o 
   2   5  11        2.63        2.05      2.17 o 
   3   5  11      102.79       98.71      4.49 o 
   4   5  11      220.16      217.02     10.28 o 
   5   5  11      234.46      250.04     11.08 o 
   6   5  11       27.33       19.58      5.03 o 
   7   5  11       15.19        3.61      4.27 o 
   8   5  11       20.88       39.58     14.73 o 
   9   5  11        0.05        3.81      4.84 o 
  10   5  11        1.08        2.19      4.86 o 
  -8   6  11       15.94       21.45      6.54 o 
  -7   6  11        1.18        0.77      3.86 o 
  -6   6  11        4.67        6.06      3.69 o 
  -5   6  11        3.18        3.70      3.38 o 
  -4   6  11       14.97       11.17      4.87 o 
  -3   6  11        0.03        1.75      3.10 o 
  -2   6  11        0.44        1.21      2.87 o 
  -1   6  11      190.17      194.32      7.19 o 
   0   6  11        5.57        6.76      2.36 o 
   1   6  11       16.01       26.49      5.09 o 
   2   6  11        1.59       -2.54      8.22 o 
   3   6  11        4.92        2.80      4.08 o 
   4   6  11        1.04       -1.87      4.48 o 
   5   6  11        2.44        6.88      5.91 o 
   6   6  11        4.37       -2.54      4.17 o 
   7   6  11        1.40       13.25      5.14 o 
   8   6  11        0.32        2.93      5.16 o 
   9   6  11        3.49        7.86      6.61 o 
  -6   7  11        0.66        1.70      4.20 o 
  -5   7  11        0.12        2.98      3.83 o 
  -4   7  11        3.83        6.18      3.99 o 
  -3   7  11        7.15        4.40      3.48 o 
  -2   7  11       23.34       16.53      3.82 o 
  -1   7  11       23.05       30.16      4.11 o 
   0   7  11       13.54       17.20      4.90 o 
   1   7  11       39.23       37.45      4.15 o 
   2   7  11        0.68       -2.08      4.53 o 
   3   7  11        2.69        3.80      4.70 o 
   4   7  11        1.91       -2.48      4.47 o 
   5   7  11        6.48       -2.55      4.92 o 
   6   7  11       21.76        8.26      7.17 o 
   7   7  11        3.81       -2.32      6.09 o 
  -3   8  11        3.26        3.44      4.90 o 
  -2   8  11        6.42        6.96      4.05 o 
  -1   8  11        2.05        3.22      3.62 o 
   0   8  11       51.01       80.37      5.42 o 
   1   8  11        0.86       -2.90      3.32 o 
   2   8  11        1.02        2.12      7.45 o 
   3   8  11        0.74        5.13      7.45 o 
 -12   0  12       47.29       35.95     14.71 o 
 -10   0  12      204.41      213.88     25.25 o 
  -8   0  12       48.17       52.19     14.31 o 
  -6   0  12      392.22      420.35     17.61 o 
  -4   0  12      297.37      291.76      7.32 o 
  -2   0  12      900.63      860.06     15.18 o 
   0   0  12     1293.42     1333.18     21.38 o 
   2   0  12       83.05       70.64      5.23 o 
   4   0  12      260.85      267.15     13.73 o 
   6   0  12     1231.42     1137.17     58.53 o 
   8   0  12       82.59      139.07     14.87 o 
  10   0  12       17.12       23.57     11.14 o 
 -13   1  12        0.22      -12.06     12.06 o 
 -12   1  12        0.00        1.12     11.34 o 
 -11   1  12        0.90       -2.86      4.92 o 
 -10   1  12        5.03        5.42      4.96 o 
  -9   1  12        0.38        3.52      3.96 o 
  -8   1  12       59.71       62.10      7.46 o 
  -7   1  12       14.68       15.31      2.36 o 
  -6   1  12        0.03       -0.45      1.91 o 
  -5   1  12      105.35      107.85      7.92 o 
  -4   1  12      280.60      290.12      5.60 o 
  -3   1  12       16.76       18.16      1.66 o 
  -2   1  12       20.89       24.25      1.89 o 
  -1   1  12      412.67      458.19      6.60 o 
   0   1  12        5.89        6.94      1.64 o 
   1   1  12      243.50      284.24      5.95 o 
   2   1  12      850.28      896.42     14.17 o 
   3   1  12       98.97      108.76      4.67 o 
   4   1  12       88.34      107.83      7.24 o 
   5   1  12      683.84      645.69     14.93 o 
   6   1  12      863.58      751.48     17.13 o 
   7   1  12      821.49      847.63     19.33 o 
   8   1  12      518.35      611.17     30.10 o 
   9   1  12        0.03        2.23      5.35 o 
  10   1  12        0.26        1.08      8.98 o 
  11   1  12        1.16       17.67     11.98 o 
 -12   2  12        4.10        1.56     10.90 o 
 -11   2  12        0.39       -3.70      5.87 o 
 -10   2  12        0.46        0.63      6.09 o 
  -9   2  12       24.97       28.81      5.27 o 
  -8   2  12        0.57        0.53      3.68 o 
  -7   2  12       85.22      105.93      3.95 o 
  -6   2  12       13.42       14.15      2.45 o 
  -5   2  12      403.94      416.11      7.70 o 
  -4   2  12       14.49       17.38      2.10 o 
  -3   2  12        3.79        2.35      1.65 o 
  -2   2  12      473.21      420.80     11.01 o 
  -1   2  12       37.10       46.45      2.91 o 
   0   2  12       34.58       24.12      2.54 o 
   1   2  12      191.05      194.63      5.95 o 
   2   2  12       35.23       31.97      3.13 o 
   3   2  12      230.38      214.78      9.17 o 
   4   2  12       25.15       13.78      2.92 o 
   5   2  12        2.40        7.43      3.00 o 
   6   2  12      106.00       92.09      9.08 o 
   7   2  12       78.91       72.06      9.06 o 
   8   2  12       37.41       34.66      6.68 o 
   9   2  12      120.98      103.00     14.51 o 
  10   2  12        8.06       17.91     10.02 o 
  11   2  12        0.62        3.05     10.18 o 
  12   2  12        3.98       14.55     13.55 o 
 -12   3  12        5.87        6.69      7.48 o 
 -11   3  12        0.33       -4.98      5.65 o 
 -10   3  12       12.08       16.27      6.55 o 
  -9   3  12        0.74        2.81      5.14 o 
  -8   3  12        7.88        5.09      4.42 o 
  -7   3  12      131.33      127.34      5.53 o 
  -6   3  12       47.73       43.58      3.14 o 
  -5   3  12     1549.35     1533.73     18.29 o 
  -4   3  12      621.41      592.75     10.38 o 
  -3   3  12       54.08       46.11      2.47 o 
  -2   3  12      131.96      113.82      3.38 o 
  -1   3  12      177.07      156.85      3.70 o 
   0   3  12      268.97      287.84      7.01 o 
   1   3  12        6.36        8.43      1.72 o 
   2   3  12       29.12       27.74      2.38 o 
   3   3  12       53.80       60.72      4.75 o 
   4   3  12       36.73       34.25      3.51 o 
   5   3  12       22.07       23.46      3.44 o 
   6   3  12        0.62        0.06      2.95 o 
   7   3  12        7.35        2.89      7.09 o 
   8   3  12       78.67       95.34     13.67 o 
   9   3  12        7.10       -2.93      8.10 o 
  10   3  12        0.26        3.03      4.41 o 
  11   3  12        0.17        0.66      5.61 o 
  12   3  12        0.02        1.56     12.50 o 
 -11   4  12        2.31       -6.05      8.80 o 
 -10   4  12        2.45        3.38      5.93 o 
  -9   4  12        0.43        3.38      5.40 o 
  -8   4  12        5.46        3.99      4.90 o 
  -7   4  12        0.55        3.50      3.00 o 
  -6   4  12       31.08       22.57      5.38 o 
  -5   4  12        6.09        7.34      2.62 o 
  -4   4  12      303.03      297.49      6.30 o 
  -3   4  12       38.03       40.61      2.64 o 
  -2   4  12       47.80       49.44      2.66 o 
  -1   4  12      338.77      355.01      8.47 o 
   0   4  12      575.22      587.37     16.99 o 
   1   4  12      123.93      120.17      5.37 o 
   2   4  12        3.68        4.18      3.28 o 
   3   4  12       17.95        9.24      2.92 o 
   4   4  12      330.99      341.54      9.88 o 
   5   4  12       17.47       15.92      2.70 o 
   6   4  12       27.62       11.14      7.45 o 
   7   4  12        3.39        2.65      3.89 o 
   8   4  12       17.49       21.24      5.75 o 
   9   4  12        0.68        9.98      5.35 o 
  10   4  12        3.70       15.77      5.43 o 
  11   4  12        0.00        6.25      5.35 o 
 -10   5  12        0.19        7.09      9.34 o 
  -9   5  12        5.57        5.10      6.02 o 
  -8   5  12        7.07        7.16      5.46 o 
  -7   5  12        1.13        3.77      3.75 o 
  -6   5  12       13.89       17.71      3.93 o 
  -5   5  12       14.02        3.30      3.22 o 
  -4   5  12        0.59        1.18      2.79 o 
  -3   5  12       50.44       52.65      3.55 o 
  -2   5  12        0.01        0.83      1.86 o 
  -1   5  12        7.08        5.03      1.77 o 
   0   5  12       26.25       23.72      2.33 o 
   1   5  12        1.94        3.01      2.14 o 
   2   5  12        0.20        0.16      2.14 o 
   3   5  12       13.09       16.84      3.70 o 
   4   5  12       45.93       39.33      5.64 o 
   5   5  12       36.23       41.57      5.88 o 
   6   5  12        5.49       -1.65      3.75 o 
   7   5  12       20.82       27.28      5.85 o 
   8   5  12        1.76        2.59      4.80 o 
   9   5  12        1.49       -4.31      4.31 o 
  10   5  12        0.33        9.66      6.61 o 
  -8   6  12       18.38       23.89      7.14 o 
  -7   6  12        0.20       -1.00      7.94 o 
  -6   6  12        3.13       -0.48      3.64 o 
  -5   6  12       12.65       17.07      5.09 o 
  -4   6  12       13.08       16.54      3.91 o 
  -3   6  12        0.01        0.51      3.07 o 
  -2   6  12       83.56       74.20      5.22 o 
  -1   6  12       45.81       47.88      4.65 o 
   0   6  12        3.44        8.76      3.16 o 
   1   6  12        0.13        0.13      3.99 o 
   2   6  12       65.77       73.21      7.10 o 
   3   6  12       65.50       63.25      6.90 o 
   4   6  12       22.52       20.32      5.60 o 
   5   6  12        3.36        5.96      4.66 o 
   6   6  12       14.80        7.01      4.98 o 
   7   6  12        2.76       -4.19      4.19 o 
   8   6  12       11.96       10.39      5.36 o 
  -6   7  12        2.74        5.67      5.86 o 
  -5   7  12        0.99        7.22      4.09 o 
  -4   7  12        0.99       -1.64      3.70 o 
  -3   7  12       12.09        7.33      3.75 o 
  -2   7  12        0.00        5.56      3.62 o 
  -1   7  12        4.80       10.21      3.62 o 
   0   7  12        2.78        1.94      5.33 o 
   1   7  12        0.15       -2.63      3.11 o 
   2   7  12       12.44        6.90      8.00 o 
   3   7  12        4.91        1.89      5.07 o 
   4   7  12        0.03       -4.40      4.62 o 
   5   7  12        1.05       -4.05      4.72 o 
   6   7  12        2.23       11.98      7.49 o 
  -2   8  12        2.25        3.56      4.66 o 
  -1   8  12        2.54        3.87      7.31 o 
   0   8  12       28.32       27.27      7.86 o 
   1   8  12        1.63        3.78      4.48 o 
   2   8  12        2.10       -2.36      3.99 o 
 -11   0  13       10.77       14.95     11.98 o 
  -9   0  13        0.32       -4.15      4.15 o 
  -7   0  13       23.80       23.73      4.93 o 
  -5   0  13      175.46      152.61      6.57 o 
  -3   0  13       13.01       12.42      2.41 o 
  -1   0  13     1676.32     1682.07     34.79 o 
   1   0  13      102.06      111.41      6.26 o 
   3   0  13      263.45      228.35      9.38 o 
   5   0  13      360.06      275.02     11.64 o 
   7   0  13      110.13      192.25     16.47 o 
   9   0  13       22.64       39.24     11.26 o 
 -12   1  13        3.36       -4.17     11.58 o 
 -11   1  13       29.37       28.77     11.46 o 
 -10   1  13       43.32       46.28      6.71 o 
  -9   1  13       20.30       27.29      4.56 o 
  -8   1  13        0.37       -2.90      2.90 o 
  -7   1  13       53.68       54.11      3.05 o 
  -6   1  13        4.18        4.27      2.13 o 
  -5   1  13      312.46      296.03      6.50 o 
  -4   1  13       57.64       62.37      2.87 o 
  -3   1  13       34.63       33.58      2.24 o 
  -2   1  13       12.24       15.70      1.76 o 
  -1   1  13      559.69      550.35      8.25 o 
   0   1  13        4.54        1.57      1.47 o 
   1   1  13       56.19       48.42      2.83 o 
   2   1  13       69.68       80.12      7.06 o 
   3   1  13        8.94        6.27      2.73 o 
   4   1  13       82.76       92.92      4.70 o 
   5   1  13       90.50      114.14      6.42 o 
   6   1  13       54.15       79.18      7.43 o 
   7   1  13        0.06       -4.15      4.15 o 
   8   1  13       46.21       47.25      8.84 o 
   9   1  13        0.28        4.38      6.12 o 
  10   1  13        2.00       11.66     10.34 o 
  11   1  13        0.95        2.89     11.46 o 
 -12   2  13        0.26        9.95     13.67 o 
 -11   2  13        0.73        3.87      6.18 o 
 -10   2  13        7.04       14.87      6.30 o 
  -9   2  13        6.85        1.64      4.45 o 
  -8   2  13        0.62       -4.20      4.20 o 
  -7   2  13       80.64       81.17      4.79 o 
  -6   2  13      150.11      141.71      5.14 o 
  -5   2  13      629.23      596.20      9.76 o 
  -4   2  13        8.34        9.89      1.97 o 
  -3   2  13       94.51       92.43      3.94 o 
  -2   2  13        7.87        4.74      1.21 o 
  -1   2  13       30.93       34.24      2.09 o 
   0   2  13      118.15       90.93      3.16 o 
   1   2  13       36.35       47.61      6.03 o 
   2   2  13      673.38      613.52     13.16 o 
   3   2  13       51.87       44.14      4.99 o 
   4   2  13       67.54       49.30      4.20 o 
   5   2  13       84.58       79.53      5.39 o 
   6   2  13      189.10      203.91     10.46 o 
   7   2  13       41.96       49.13      5.54 o 
   8   2  13        0.58       -4.41      4.86 o 
   9   2  13        0.30        6.57      9.22 o 
  10   2  13        0.28       -2.36      9.54 o 
  11   2  13        0.31       12.58     12.62 o 
  12   2  13        0.07        7.33     13.79 o 
 -12   3  13        3.62        0.91      7.17 o 
 -11   3  13        1.10       -4.15      6.85 o 
 -10   3  13        4.55        7.74      6.20 o 
  -9   3  13        1.20       -0.13      4.75 o 
  -8   3  13        2.48        8.33      5.30 o 
  -7   3  13        2.20        0.53      2.44 o 
  -6   3  13        0.04       -1.27      2.02 o 
  -5   3  13       46.75       58.12      3.34 o 
  -4   3  13       77.90       70.33      3.36 o 
  -3   3  13       59.56       64.44      2.99 o 
  -2   3  13      120.28      111.96      5.14 o 
  -1   3  13       14.74       15.41      1.76 o 
   0   3  13       56.13       63.96      2.82 o 
   1   3  13       14.54       23.52      2.24 o 
   2   3  13      216.24      219.89      5.83 o 
   3   3  13      145.92      143.68      5.02 o 
   4   3  13       27.13       19.06      2.70 o 
   5   3  13        1.60       -2.70      2.70 o 
   6   3  13        7.05        1.23      5.16 o 
   7   3  13       56.68       54.38     10.50 o 
   8   3  13        6.12        1.68      8.82 o 
   9   3  13        1.93       11.38      9.82 o 
  10   3  13        8.79       13.07     10.82 o 
  11   3  13        7.41        3.38      4.84 o 
 -11   4  13        3.96       -1.28      9.66 o 
 -10   4  13       18.41       42.50      8.33 o 
  -9   4  13        6.05        2.11      5.53 o 
  -8   4  13        0.53        3.35      4.99 o 
  -7   4  13       14.55        6.44      3.29 o 
  -6   4  13        0.18        7.52      3.10 o 
  -5   4  13      132.81      114.79      5.30 o 
  -4   4  13       31.86       39.94      2.99 o 
  -3   4  13      148.51      132.52      4.56 o 
  -2   4  13       12.40        9.36      2.22 o 
  -1   4  13       26.01       26.91      2.59 o 
   0   4  13        6.67       19.66      3.47 o 
   1   4  13       19.01       17.22      4.02 o 
   2   4  13        3.26       -0.81      2.45 o 
   3   4  13      165.69      148.58      6.58 o 
   4   4  13       45.83       48.93      2.85 o 
   5   4  13        0.53        2.06      2.98 o 
   6   4  13       21.73       24.97      8.98 o 
   7   4  13       28.50       28.01      9.42 o 
   8   4  13        0.18        0.09      5.17 o 
   9   4  13        1.01        4.18      5.21 o 
  10   4  13       26.61       16.14      8.76 o 
  11   4  13        2.60        0.84      9.52 o 
  -9   5  13       12.79        7.68      6.18 o 
  -8   5  13        0.80       -2.66      5.02 o 
  -7   5  13       11.74       18.10      4.33 o 
  -6   5  13        2.33        6.10      4.48 o 
  -5   5  13       12.03        9.98      3.51 o 
  -4   5  13        0.65       -0.80      2.88 o 
  -3   5  13        3.14        0.45      3.18 o 
  -2   5  13       49.43       43.70      3.41 o 
  -1   5  13       25.69       26.96      3.21 o 
   0   5  13       48.60       56.21      3.13 o 
   1   5  13       38.97       31.87      4.78 o 
   2   5  13       35.44       38.70      4.43 o 
   3   5  13       18.05       16.67      4.71 o 
   4   5  13      286.44      303.61     12.19 o 
   5   5  13        7.35        6.83      4.31 o 
   6   5  13        1.75        5.25      4.20 o 
   7   5  13        5.40       16.48      5.34 o 
   8   5  13        3.38       -0.99      4.16 o 
   9   5  13        0.13        1.66      4.34 o 
  10   5  13        0.24       10.46      6.37 o 
  -7   6  13        0.01        3.98      5.29 o 
  -6   6  13       10.52        8.70      4.59 o 
  -5   6  13        2.24       -1.62      3.44 o 
  -4   6  13        0.00       -1.23      3.20 o 
  -3   6  13        1.04       -1.37      3.16 o 
  -2   6  13        2.39        4.51      3.29 o 
  -1   6  13       30.09       24.99      3.93 o 
   0   6  13        0.11       -0.89      2.93 o 
   1   6  13       51.19       61.95     13.11 o 
   2   6  13        8.41       18.40      5.13 o 
   3   6  13       96.71      112.08      8.47 o 
   4   6  13        8.11       14.21      8.52 o 
   5   6  13       15.27        5.70      4.99 o 
   6   6  13        0.30       10.10      7.88 o 
   7   6  13        0.77        9.66      5.49 o 
   8   6  13        9.39       -1.28      5.85 o 
  -6   7  13        3.83        0.20      7.69 o 
  -5   7  13        6.16        6.22      6.58 o 
  -4   7  13        4.45        6.03      4.02 o 
  -3   7  13        0.00       -1.33      3.58 o 
  -2   7  13        7.51        7.15      3.91 o 
  -1   7  13        3.69        4.27      5.06 o 
   0   7  13       79.23      111.91      8.21 o 
   1   7  13        1.09       -0.18      3.44 o 
   2   7  13        5.34        9.10      7.23 o 
   3   7  13       34.26       34.26      6.53 o 
   4   7  13        2.17        0.62      4.65 o 
   5   7  13        1.94        4.74      5.73 o 
   6   7  13        5.48       -2.12      6.73 o 
  -1   8  13       12.33       25.34      5.73 o 
   0   8  13        3.44        3.32      4.70 o 
   1   8  13        8.56        9.01      4.82 o 
 -12   0  14       92.59      104.96     18.52 o 
 -10   0  14       34.10       32.78      7.20 o 
  -8   0  14        5.25       19.80      5.91 o 
  -6   0  14       16.48        8.87      4.61 o 
  -4   0  14      525.40      552.92     12.83 o 
  -2   0  14      167.96      159.93      5.37 o 
   0   0  14      758.35      777.61     15.03 o 
   2   0  14       55.41       61.89     11.34 o 
   4   0  14        4.99        1.02      3.39 o 
   6   0  14      750.96      762.07     30.70 o 
   8   0  14        0.18        1.92      7.01 o 
  10   0  14        1.59       11.34     10.22 o 
 -12   1  14       10.45       13.75     12.10 o 
 -11   1  14        1.49       -6.13      6.13 o 
 -10   1  14        9.81        6.30      5.15 o 
  -9   1  14       24.26       25.25      4.46 o 
  -8   1  14       50.59       44.37      4.74 o 
  -7   1  14        9.79        8.61      4.12 o 
  -6   1  14       10.14       14.08      2.63 o 
  -5   1  14      120.99      126.31      4.88 o 
  -4   1  14        9.28       10.64      2.09 o 
  -3   1  14       43.48       40.82      2.48 o 
  -2   1  14        0.47       -1.34      1.34 o 
  -1   1  14      963.60      981.02     12.53 o 
   0   1  14      491.33      511.18      8.11 o 
   1   1  14      284.91      271.82      6.28 o 
   2   1  14       31.41       49.51      6.47 o 
   3   1  14       33.32       27.15      3.06 o 
   4   1  14       27.94       30.44      3.89 o 
   5   1  14       25.85       24.69      4.22 o 
   6   1  14       76.69       60.45      8.22 o 
   7   1  14       27.90       21.82      6.06 o 
   8   1  14        1.62       -1.56      5.09 o 
   9   1  14        0.03       -5.88      5.99 o 
  10   1  14        0.15        0.88      8.86 o 
  11   1  14        1.24        4.49     11.34 o 
 -12   2  14        5.05       17.69      8.38 o 
 -11   2  14        2.44       -5.98      5.98 o 
 -10   2  14        6.36        4.59      7.59 o 
  -9   2  14        0.90        1.15      4.61 o 
  -8   2  14        0.59        2.01      3.93 o 
  -7   2  14        9.83        3.70      2.70 o 
  -6   2  14       37.64       32.99      3.07 o 
  -5   2  14      664.94      702.25     14.52 o 
  -4   2  14        4.59        0.30      2.84 o 
  -3   2  14      142.01      150.55      5.64 o 
  -2   2  14        2.45        0.65      1.29 o 
  -1   2  14       74.11       67.73      3.38 o 
   0   2  14       11.81        7.32      1.65 o 
   1   2  14       36.78       46.52      3.86 o 
   2   2  14      172.47      175.01      6.86 o 
   3   2  14        0.52        1.23      2.27 o 
   4   2  14       14.88       14.58      4.37 o 
   5   2  14        0.46        4.20      3.00 o 
   6   2  14        3.55        2.54      6.14 o 
   7   2  14        0.81        4.69      4.94 o 
   8   2  14        7.83       -5.69      7.29 o 
   9   2  14        0.02       -1.72      9.10 o 
  10   2  14       10.71       10.62     10.70 o 
  11   2  14       14.63       29.74     14.59 o 
  12   2  14        1.58        3.97     14.47 o 
 -11   3  14        2.83       -2.34      8.78 o 
 -10   3  14       22.87       22.57      7.28 o 
  -9   3  14       26.32       29.09      6.81 o 
  -8   3  14        0.18       -3.38      7.80 o 
  -7   3  14        2.33        4.38      2.66 o 
  -6   3  14       73.29       71.87      4.10 o 
  -5   3  14       64.70       67.36      3.60 o 
  -4   3  14        7.21        3.20      3.07 o 
  -3   3  14      511.37      535.44      8.64 o 
  -2   3  14       72.08       61.46      2.88 o 
  -1   3  14      104.25       89.98      4.05 o 
   0   3  14        4.57        7.02      1.74 o 
   1   3  14       43.86       38.86      3.97 o 
   2   3  14        5.73       11.57      2.67 o 
   3   3  14        0.95        2.99      2.05 o 
   4   3  14      112.85       85.72      4.35 o 
   5   3  14       14.58       12.60      4.31 o 
   6   3  14       16.27        4.85      7.21 o 
   7   3  14        1.23       -6.69      6.69 o 
   8   3  14        5.01        3.13      8.18 o 
   9   3  14        3.72        0.24      9.42 o 
  10   3  14        3.87        2.89     10.18 o 
  11   3  14        2.56        0.80      4.96 o 
 -11   4  14        0.41       -2.00      9.46 o 
 -10   4  14        1.95       10.11      6.57 o 
  -9   4  14        1.92       -2.29      5.97 o 
  -8   4  14       15.80       10.29      5.65 o 
  -7   4  14        0.57       -0.06      3.10 o 
  -6   4  14      138.08      118.90      9.36 o 
  -5   4  14       12.27       22.36      3.81 o 
  -4   4  14      119.54      125.76      7.53 o 
  -3   4  14      185.75      189.85      5.22 o 
  -2   4  14      190.97      177.56      5.46 o 
  -1   4  14      384.11      366.12      7.68 o 
   0   4  14      512.76      494.90      9.99 o 
   1   4  14       77.06       74.25      4.83 o 
   2   4  14       64.48       56.91      4.47 o 
   3   4  14        0.37        6.96      3.02 o 
   4   4  14       46.34       58.24      3.92 o 
   5   4  14       23.76       23.73      8.50 o 
   6   4  14       13.35       14.83      8.46 o 
   7   4  14        1.08       -7.21      7.21 o 
   8   4  14        0.00       -7.94      7.94 o 
   9   4  14        1.42        2.12      4.44 o 
  10   4  14        6.10        3.74      5.93 o 
  -9   5  14        2.80        4.61      5.92 o 
  -8   5  14        0.04       -3.54      5.41 o 
  -7   5  14        0.14       -1.08      3.70 o 
  -6   5  14       10.30       12.84      3.99 o 
  -5   5  14        0.00        1.63      3.30 o 
  -4   5  14        1.90        4.09      3.25 o 
  -3   5  14       32.46       26.44      3.93 o 
  -2   5  14       16.83        7.04      3.15 o 
  -1   5  14        7.05        2.57      2.75 o 
   0   5  14       61.47       53.42      3.70 o 
   1   5  14       37.51       46.76      5.51 o 
   2   5  14        0.62       -0.68      3.45 o 
   3   5  14        0.38        1.43      3.44 o 
   4   5  14       75.57       52.84      6.24 o 
   5   5  14       35.45       42.02      6.19 o 
   6   5  14        0.33        5.22      4.71 o 
   7   5  14        8.07       12.54      4.82 o 
   8   5  14        5.00       12.59      6.09 o 
   9   5  14        1.44       -1.53      5.30 o 
  -7   6  14        3.23        7.80      5.98 o 
  -6   6  14        4.45        5.84      4.19 o 
  -5   6  14       13.77       14.09      4.34 o 
  -4   6  14        9.39       11.21      3.94 o 
  -3   6  14        4.63        4.63      3.63 o 
  -2   6  14        4.93        1.65      3.24 o 
  -1   6  14        6.20        1.72      4.76 o 
   0   6  14        2.33        1.04      3.11 o 
   1   6  14       13.56       15.64      5.79 o 
   2   6  14        1.80       -3.12      3.86 o 
   3   6  14        0.71        1.54      4.37 o 
   4   6  14        1.21        3.97      5.89 o 
   5   6  14        8.12       13.63      5.36 o 
   6   6  14        2.48        9.37      5.20 o 
   7   6  14        4.28        6.71      5.38 o 
   8   6  14       32.63       21.44      7.90 o 
  -6   7  14        0.14       11.74      7.77 o 
  -5   7  14        0.67        9.73      5.68 o 
  -4   7  14       18.14       16.46      5.37 o 
  -3   7  14        0.86        3.41      3.97 o 
  -2   7  14       11.30        9.75      4.07 o 
  -1   7  14       10.61       12.65      4.10 o 
   0   7  14        2.94        5.70      5.10 o 
   1   7  14        1.11        2.23      3.66 o 
   2   7  14       43.46       49.23     23.45 o 
   3   7  14       10.35       10.98      5.88 o 
   4   7  14        8.41       14.79      9.92 o 
   5   7  14        9.20       14.75      7.29 o 
 -11   0  15       87.36       95.06     17.51 o 
  -9   0  15        9.40       16.60      6.06 o 
  -7   0  15      658.80      612.57     19.40 o 
  -5   0  15      395.57      425.83     13.87 o 
  -3   0  15      120.90      107.32      5.60 o 
  -1   0  15      216.64      237.14      7.76 o 
   1   0  15     1024.62     1096.53     19.71 o 
   3   0  15       39.42       34.73      4.98 o 
   5   0  15      541.79      599.72     18.53 o 
   7   0  15      428.38      322.90     21.40 o 
   9   0  15        2.23        2.20      8.70 o 
 -12   1  15        6.67       22.52     14.63 o 
 -11   1  15        2.09       -2.71      6.46 o 
 -10   1  15        0.11       -1.34      5.05 o 
  -9   1  15        3.07       -1.10      3.33 o 
  -8   1  15       12.20        8.54      3.53 o 
  -7   1  15        4.95       -0.46      3.24 o 
  -6   1  15        0.39        0.39      2.34 o 
  -5   1  15      111.36      116.36      4.80 o 
  -4   1  15       17.50        9.62      2.12 o 
  -3   1  15        1.98        2.80      1.69 o 
  -2   1  15      134.18      135.46      3.94 o 
  -1   1  15      223.01      225.95      5.43 o 
   0   1  15       10.77        9.94      2.00 o 
   1   1  15       76.61       84.69      4.96 o 
   2   1  15       14.40       13.56      2.40 o 
   3   1  15       20.37       15.70      3.31 o 
   4   1  15        8.00        7.50      3.13 o 
   5   1  15       47.95       57.76      5.92 o 
   6   1  15      683.85      655.50     16.48 o 
   7   1  15      128.23       97.45     11.56 o 
   8   1  15        4.19        5.68      6.08 o 
   9   1  15        6.34       17.67     10.58 o 
  10   1  15        4.73       31.62     12.90 o 
  11   1  15       21.67       19.36     13.83 o 
 -12   2  15        0.43        7.52      7.94 o 
 -11   2  15        4.65       -2.09      6.42 o 
 -10   2  15        0.23        1.73      6.29 o 
  -9   2  15        1.81        8.07      4.42 o 
  -8   2  15        0.67        2.57      4.14 o 
  -7   2  15        2.03        6.17      3.49 o 
  -6   2  15       40.81       40.05      3.60 o 
  -5   2  15      135.73      142.22      6.26 o 
  -4   2  15      179.03      188.71      5.48 o 
  -3   2  15      124.93      116.08      4.09 o 
  -2   2  15       27.42       26.14      3.28 o 
  -1   2  15       13.01        5.04      1.88 o 
   0   2  15        1.59        0.78      1.28 o 
   1   2  15       33.06       39.73      3.91 o 
   2   2  15      145.15      143.82      7.57 o 
   3   2  15        0.66        3.52      2.18 o 
   4   2  15        4.25        0.94      3.65 o 
   5   2  15        1.49       -2.88      2.88 o 
   6   2  15        0.00       -2.03      3.38 o 
   7   2  15       17.83       10.14      5.20 o 
   8   2  15        0.02       -1.52      7.65 o 
   9   2  15       65.17      101.48     15.67 o 
  10   2  15       18.86        9.90     11.78 o 
  11   2  15        0.83       -6.97     10.98 o 
 -11   3  15        0.01       -5.70      6.93 o 
 -10   3  15       19.38       14.93      6.89 o 
  -9   3  15        0.24        6.04      5.56 o 
  -8   3  15        7.62        7.72      5.05 o 
  -7   3  15       53.40       58.26      6.31 o 
  -6   3  15        2.12        5.27      2.78 o 
  -5   3  15      371.53      375.57      7.76 o 
  -4   3  15      275.05      273.56      6.37 o 
  -3   3  15      225.49      223.87      5.97 o 
  -2   3  15      212.05      186.31      4.93 o 
  -1   3  15      283.71      294.69      6.43 o 
   0   3  15        4.52        2.45      1.77 o 
   1   3  15       48.99       60.81      3.81 o 
   2   3  15       39.69       48.28      3.33 o 
   3   3  15        9.88       11.13      3.28 o 
   4   3  15       40.27       25.44      3.14 o 
   5   3  15       48.66       54.84      6.75 o 
   6   3  15        3.18        9.06      7.57 o 
   7   3  15       15.28       20.76      9.82 o 
   8   3  15       13.49        9.82      9.06 o 
   9   3  15        0.39       -2.61      9.38 o 
  10   3  15        0.82       13.23     11.70 o 
  11   3  15        4.40        4.13     13.15 o 
 -10   4  15        1.07       -1.01      6.49 o 
  -9   4  15        0.65        3.13      5.81 o 
  -8   4  15        0.24        2.91      5.58 o 
  -7   4  15       13.83       20.34      3.96 o 
  -6   4  15       63.63       72.58      5.44 o 
  -5   4  15        0.01        0.53      2.97 o 
  -4   4  15      206.89      194.33      7.63 o 
  -3   4  15      210.90      207.30      8.12 o 
  -2   4  15       65.37       60.23      3.73 o 
  -1   4  15      297.77      287.29      7.76 o 
   0   4  15      157.93      175.61      6.15 o 
   1   4  15       71.97       66.18      4.89 o 
   2   4  15       15.79       13.31      3.21 o 
   3   4  15       67.29       49.11      9.76 o 
   4   4  15       27.82       20.44      7.73 o 
   5   4  15       12.10       17.71      8.34 o 
   6   4  15       86.19       97.67     13.59 o 
   7   4  15        0.25       -6.17      8.10 o 
   8   4  15        0.03       -8.62      8.62 o 
   9   4  15        1.29       -0.93      4.02 o 
  10   4  15        2.09        0.66      5.20 o 
  -9   5  15       14.54        5.65      8.34 o 
  -8   5  15        3.44       10.23      6.04 o 
  -7   5  15        8.27        9.44      5.87 o 
  -6   5  15        1.13       -0.50      3.47 o 
  -5   5  15        5.40        8.78      3.68 o 
  -4   5  15       11.43       11.54      3.74 o 
  -3   5  15        1.35       -0.12      2.94 o 
  -2   5  15       60.03       69.02      5.14 o 
  -1   5  15        0.54        0.98      2.89 o 
   0   5  15       16.35       15.87      3.37 o 
   1   5  15        0.05       -3.17      3.17 o 
   2   5  15        0.38        2.69      3.79 o 
   3   5  15        0.00       -1.89      6.23 o 
   4   5  15       24.32       38.16      6.77 o 
   5   5  15       40.70       38.77      5.94 o 
   6   5  15       10.26       14.93      5.03 o 
   7   5  15        1.12       -3.07      4.26 o 
   8   5  15        0.12        3.72      4.58 o 
   9   5  15        0.47       10.05      5.48 o 
  -7   6  15        1.64        0.37      5.80 o 
  -6   6  15        3.37       -0.58      4.10 o 
  -5   6  15        0.21       -0.02      4.15 o 
  -4   6  15        4.32        5.74      3.82 o 
  -3   6  15        8.96        3.45      3.57 o 
  -2   6  15        3.02        0.92      3.41 o 
  -1   6  15        2.94        2.86      3.35 o 
   0   6  15        7.11        3.19      3.37 o 
   1   6  15        3.99        5.39      3.32 o 
   2   6  15        9.92       15.73      5.15 o 
   3   6  15        5.78        9.17      5.12 o 
   4   6  15        7.27        8.07      4.87 o 
   5   6  15        0.04       -9.84      9.84 o 
   6   6  15        0.40        4.66      7.19 o 
   7   6  15        9.17       28.21      8.38 o 
  -5   7  15        0.00        0.80      6.93 o 
  -4   7  15        2.88        2.91      4.44 o 
  -3   7  15        0.28        6.47      4.20 o 
  -2   7  15       13.19       18.27      4.64 o 
  -1   7  15        5.26        8.27      4.21 o 
   0   7  15       20.70       29.62      4.82 o 
   1   7  15       24.28       25.66      4.68 o 
   2   7  15        1.60        4.96      5.38 o 
   3   7  15        4.78       11.55      5.88 o 
   4   7  15       11.51        6.25      6.41 o 
   5   7  15       10.81       11.42      6.73 o 
 -10   0  16        5.30        4.10      6.05 o 
  -8   0  16       28.51       21.38      6.04 o 
  -6   0  16       20.23       25.03      6.15 o 
  -4   0  16       27.62       23.97      3.67 o 
  -2   0  16       43.28       34.34      3.73 o 
   0   0  16     1370.32     1331.36     22.99 o 
   2   0  16      233.37      257.99     10.64 o 
   4   0  16      910.70      938.12     23.88 o 
   6   0  16      949.25      923.30     35.83 o 
   8   0  16       44.50       55.71     11.54 o 
 -12   1  16        4.57       15.99     12.50 o 
 -11   1  16        5.38       -6.88      9.08 o 
 -10   1  16        0.20        0.58      5.10 o 
  -9   1  16        0.00       -0.05      4.60 o 
  -8   1  16      100.54       94.08      6.27 o 
  -7   1  16       23.22       19.61      3.87 o 
  -6   1  16       12.12       10.31      2.87 o 
  -5   1  16        5.11        6.55      2.40 o 
  -4   1  16       13.22       15.22      2.70 o 
  -3   1  16       60.98       56.19      3.17 o 
  -2   1  16       94.66       81.64      3.51 o 
  -1   1  16      523.47      510.33      8.53 o 
   0   1  16       38.66       38.54      2.77 o 
   1   1  16       77.18       83.74      4.79 o 
   2   1  16       56.64       55.76      3.82 o 
   3   1  16        3.19        4.55      3.44 o 
   4   1  16      191.71      195.83      8.20 o 
   5   1  16       65.53       59.15      5.57 o 
   6   1  16       29.56       13.68      4.49 o 
   7   1  16       60.56       71.07     17.21 o 
   8   1  16       64.12       14.74     12.20 o 
   9   1  16        0.39        2.69      9.70 o 
  10   1  16        4.73        1.20     11.34 o 
 -11   2  16        5.43       -3.21      7.10 o 
 -10   2  16        2.40        9.81      6.84 o 
  -9   2  16        2.01        7.03      5.81 o 
  -8   2  16        0.10       -0.95      4.09 o 
  -7   2  16        9.19        5.23      3.11 o 
  -6   2  16       27.88       20.04      3.82 o 
  -5   2  16      107.34       95.41      4.68 o 
  -4   2  16        0.45       -1.96      1.96 o 
  -3   2  16      247.72      247.05      6.11 o 
  -2   2  16        0.12       -1.61      1.61 o 
  -1   2  16        2.61        3.32      1.77 o 
   0   2  16       27.74       32.04      4.54 o 
   1   2  16       49.10       44.67      5.77 o 
   2   2  16        2.83        4.64      2.19 o 
   3   2  16       72.14       72.33      4.25 o 
   4   2  16       26.75       22.14      3.90 o 
   5   2  16       35.77       47.26      5.02 o 
   6   2  16        5.30       10.79      6.15 o 
   7   2  16       89.78       84.48     13.11 o 
   8   2  16       17.11       25.25     10.02 o 
   9   2  16        0.82        8.22     10.58 o 
  10   2  16        1.12       -0.40     10.78 o 
  11   2  16        0.37        5.25     13.27 o 
 -11   3  16        0.33       -2.90     12.94 o 
 -10   3  16        5.47       15.05      7.09 o 
  -9   3  16        0.09       -5.29      5.29 o 
  -8   3  16        0.50       -3.82      9.80 o 
  -7   3  16        7.07        2.44      3.11 o 
  -6   3  16       21.43       20.05      5.70 o 
  -5   3  16       93.55      103.81      4.84 o 
  -4   3  16       52.55       48.32      3.33 o 
  -3   3  16      647.78      678.81     10.54 o 
  -2   3  16      475.14      485.11      8.41 o 
  -1   3  16      222.45      220.65      5.85 o 
   0   3  16       50.03       44.11      3.08 o 
   1   3  16      154.07      187.10      5.90 o 
   2   3  16       32.86       38.30      3.32 o 
   3   3  16       16.65        6.80      2.47 o 
   4   3  16       24.84       23.05      3.15 o 
   5   3  16       16.51       17.87      7.86 o 
   6   3  16       17.24       22.72      9.34 o 
   7   3  16       19.83       26.93     10.50 o 
   8   3  16       29.29       17.71     10.18 o 
   9   3  16        3.51       10.86      9.50 o 
  10   3  16       10.07       11.70     12.54 o 
  11   3  16        1.55       -1.76     12.66 o 
 -10   4  16        2.68        5.09      7.02 o 
  -9   4  16        7.08        7.29      7.05 o 
  -8   4  16        5.27       14.37      6.22 o 
  -7   4  16        6.53        4.97      3.62 o 
  -6   4  16       90.28       76.59      5.70 o 
  -5   4  16      109.06      104.87      6.20 o 
  -4   4  16      199.57      175.18      7.46 o 
  -3   4  16        5.00        9.32      3.46 o 
  -2   4  16      126.54      129.85      8.33 o 
  -1   4  16        1.06        0.78      2.37 o 
   0   4  16       59.89       54.90      4.59 o 
   1   4  16       23.11       12.26      6.22 o 
   2   4  16       28.00       11.93      9.28 o 
   3   4  16        6.02        6.61      3.91 o 
   4   4  16        0.05        4.73      7.21 o 
   5   4  16        7.16       -3.25      7.05 o 
   6   4  16      268.17      272.85     20.56 o 
   7   4  16       20.32       16.19      9.90 o 
   8   4  16        0.87       -9.14      9.14 o 
   9   4  16        3.72       -0.60     10.62 o 
  10   4  16        4.35        8.32      5.07 o 
  -8   5  16        9.52       10.74      6.82 o 
  -7   5  16        8.72       19.58      6.69 o 
  -6   5  16       12.84       13.83      5.86 o 
  -5   5  16        0.23       -1.35      3.25 o 
  -4   5  16        8.02        4.19      3.61 o 
  -3   5  16        2.57        3.25      3.36 o 
  -2   5  16       58.63       48.50      6.00 o 
  -1   5  16        0.48        2.03      3.13 o 
   0   5  16       28.72       28.63      4.48 o 
   1   5  16       10.74       23.45      4.99 o 
   2   5  16        2.38       -3.61      5.85 o 
   3   5  16        6.96       14.59      7.13 o 
   4   5  16        0.21       10.42      7.86 o 
   5   5  16        1.85       -0.02      4.21 o 
   6   5  16       16.00        8.13      5.19 o 
   7   5  16       15.64       -1.05      4.57 o 
   8   5  16        0.19        0.28      4.62 o 
   9   5  16        0.26        6.73      6.29 o 
  -6   6  16        3.57        4.92      4.41 o 
  -5   6  16       11.86       16.45      4.71 o 
  -4   6  16       14.65       22.39      4.74 o 
  -3   6  16        0.31       -0.49      3.60 o 
  -2   6  16        7.15       10.10      4.68 o 
  -1   6  16        0.00       -2.17      3.33 o 
   0   6  16        0.39       -0.86      3.33 o 
   1   6  16        1.47        1.24      3.44 o 
   2   6  16        0.14        2.30      4.54 o 
   3   6  16        4.43        0.72      4.72 o 
   4   6  16        4.30       11.40      5.03 o 
   5   6  16        4.83        4.01      4.95 o 
   6   6  16       10.87        6.73      5.08 o 
   7   6  16        1.43        5.21      6.85 o 
  -5   7  16        8.57        7.94      8.06 o 
  -4   7  16       14.40       18.04      7.96 o 
  -3   7  16        0.14        2.64      4.26 o 
  -2   7  16        2.74        0.50      4.25 o 
  -1   7  16        1.75        2.03      4.00 o 
   0   7  16        1.46        2.19      4.37 o 
   1   7  16       37.96       42.84      5.48 o 
   2   7  16        0.40        0.46      4.06 o 
   3   7  16        0.86       -2.00      6.73 o 
   4   7  16       13.74        3.81      7.17 o 
 -11   0  17       86.60      132.25     20.88 o 
  -9   0  17        3.84       -6.77      6.77 o 
  -7   0  17       15.73       23.90      5.72 o 
  -5   0  17      132.17      129.22     12.80 o 
  -3   0  17        0.63       -1.07      2.47 o 
  -1   0  17       10.14       11.07      3.02 o 
   1   0  17        5.48        5.34      2.87 o 
   3   0  17       44.01       39.32      5.36 o 
   5   0  17      210.44      240.34     16.55 o 
   7   0  17       18.61       -1.56      7.65 o 
   9   0  17        8.05       -8.94      8.94 o 
 -12   1  17        0.23       -0.48     12.90 o 
 -11   1  17        1.65        9.78     11.58 o 
 -10   1  17        0.78        0.14      6.37 o 
  -9   1  17        0.82       -0.64      4.63 o 
  -8   1  17        3.65        5.73      4.06 o 
  -7   1  17        0.40       -2.93      2.93 o 
  -6   1  17        0.37        1.34      2.92 o 
  -5   1  17        1.97       -1.32      2.20 o 
  -4   1  17       80.18       81.37      4.23 o 
  -3   1  17      158.82      142.13      5.69 o 
  -2   1  17      138.37      136.02      5.03 o 
  -1   1  17       89.91       91.35      4.19 o 
   0   1  17        0.74       -0.73      1.78 o 
   1   1  17        1.57        0.78      1.97 o 
   2   1  17       26.68       28.75      3.74 o 
   3   1  17       64.92       72.59      5.79 o 
   4   1  17        3.78        7.42      3.43 o 
   5   1  17      116.33       92.93      8.06 o 
   6   1  17       17.77       17.40      5.99 o 
   7   1  17       16.71       33.61     11.40 o 
   8   1  17       97.45       97.15     14.75 o 
   9   1  17        6.74        5.57     10.42 o 
  10   1  17        2.95       -8.54      9.54 o 
 -11   2  17        0.40        4.53     11.68 o 
 -10   2  17        0.04        3.51      7.73 o 
  -9   2  17        6.52        0.31      5.72 o 
  -8   2  17        1.86       -2.34      3.88 o 
  -7   2  17        0.53        0.90      4.14 o 
  -6   2  17        0.43        0.62      2.74 o 
  -5   2  17      144.45      147.06      5.64 o 
  -4   2  17       48.86       39.90      3.27 o 
  -3   2  17       74.54       59.45      3.49 o 
  -2   2  17        4.85        3.20      1.95 o 
  -1   2  17        0.35       -2.19      2.19 o 
   0   2  17       99.81       96.78      4.11 o 
   1   2  17       19.22       14.74      2.71 o 
   2   2  17        2.03        2.35      2.24 o 
   3   2  17       63.56       79.90      4.57 o 
   4   2  17        9.12       -0.51      2.97 o 
   5   2  17        1.61       -2.18      3.35 o 
   6   2  17       12.07       18.42      5.68 o 
   7   2  17       12.61        6.41      8.50 o 
   8   2  17       47.53       57.83     12.62 o 
   9   2  17        2.49       -5.77      9.50 o 
  10   2  17        1.99        3.61     10.94 o 
  11   2  17        0.37       14.71     13.59 o 
 -11   3  17        0.99        2.65      7.82 o 
 -10   3  17        1.87       -3.88      6.35 o 
  -9   3  17        1.18        7.79      6.48 o 
  -8   3  17       33.85       40.20     11.56 o 
  -7   3  17       23.96       24.35      4.05 o 
  -6   3  17        0.46        5.04      4.04 o 
  -5   3  17        8.84       14.29      4.32 o 
  -4   3  17       24.40       16.05      2.85 o 
  -3   3  17       22.90       26.39      2.86 o 
  -2   3  17       17.52        7.88      2.43 o 
  -1   3  17       11.49        7.61      2.48 o 
   0   3  17        9.70       10.13      2.39 o 
   1   3  17        7.08       11.68      2.63 o 
   2   3  17        0.27       -2.08      2.08 o 
   3   3  17       34.12       34.80      3.50 o 
   4   3  17       16.79       11.73      4.62 o 
   5   3  17        1.90        5.77      5.29 o 
   6   3  17        2.43        9.94      8.82 o 
   7   3  17        3.82       19.48     10.06 o 
   8   3  17       14.79       14.19     10.50 o 
   9   3  17        6.40       11.86     11.82 o 
  10   3  17        2.17        0.00     12.38 o 
 -10   4  17        2.26       -0.56      9.34 o 
  -9   4  17        1.39        1.07      6.06 o 
  -8   4  17       15.01       17.06      6.71 o 
  -7   4  17        3.04       -3.27      3.27 o 
  -6   4  17        9.39        9.40      3.78 o 
  -5   4  17        0.97        4.15      3.34 o 
  -4   4  17       25.76       20.84      5.62 o 
  -3   4  17       39.20       34.60      5.89 o 
  -2   4  17        0.17       -1.69      7.09 o 
  -1   4  17        2.09        0.10      2.96 o 
   0   4  17        7.06        0.28      1.98 o 
   1   4  17       31.72       26.25      2.53 o 
   2   4  17       26.89        8.18      6.85 o 
   3   4  17       12.40       17.87      7.77 o 
   4   4  17       14.99       38.83      9.38 o 
   5   4  17        9.90       -1.64      7.94 o 
   6   4  17        7.39        5.53      8.10 o 
   7   4  17        4.25        9.30      9.34 o 
   8   4  17        6.37       11.30     10.10 o 
   9   4  17        0.29      -10.38     10.38 o 
  -8   5  17        0.14       -2.57      7.86 o 
  -7   5  17        0.72        4.68      6.95 o 
  -6   5  17        5.94        2.92      4.41 o 
  -5   5  17        0.54       -3.49      3.49 o 
  -4   5  17        0.01       -1.44      3.36 o 
  -3   5  17        7.72        5.54      3.49 o 
  -2   5  17        2.33        4.49      3.51 o 
  -1   5  17       14.81       16.36      3.82 o 
   0   5  17       29.40       22.39      6.77 o 
   1   5  17        5.87        6.20      4.11 o 
   2   5  17       21.33       22.80      8.18 o 
   3   5  17       13.03       25.77      8.74 o 
   4   5  17        2.45        1.44      7.13 o 
   5   5  17       15.66        0.04      8.34 o 
   6   5  17       13.75        6.36      9.36 o 
   7   5  17       11.20        3.79      4.69 o 
   8   5  17        0.02       -3.69      5.39 o 
  -6   6  17        8.13        1.87      4.41 o 
  -5   6  17        3.37        0.08      4.26 o 
  -4   6  17        1.01        6.65      4.08 o 
  -3   6  17        0.06        3.18      3.96 o 
  -2   6  17        1.30        4.21      3.88 o 
  -1   6  17        5.65       10.49      3.92 o 
   0   6  17        0.22       -2.29      3.26 o 
   1   6  17       12.85       16.45      4.18 o 
   2   6  17        4.19        8.47      5.27 o 
   3   6  17        1.75       -4.21      4.21 o 
   4   6  17        2.65        8.50      5.00 o 
   5   6  17        2.23        4.29      5.07 o 
   6   6  17        0.25       -0.15      7.17 o 
   7   6  17        1.03       -2.93      5.77 o 
  -4   7  17        0.23        3.41      7.69 o 
  -3   7  17       17.60       22.11      6.65 o 
  -2   7  17        3.58       18.77      6.55 o 
  -1   7  17        0.69       -0.30      4.19 o 
   0   7  17        2.36        6.16      4.33 o 
   1   7  17       13.60       16.39      5.49 o 
   2   7  17       72.56       88.78     18.11 o 
   3   7  17        4.79        8.18      7.65 o 
   4   7  17        5.06        8.58      6.69 o 
 -10   0  18        6.72       -8.38      8.38 o 
  -8   0  18       36.23       31.04      6.98 o 
  -6   0  18       63.63       82.89      7.80 o 
  -4   0  18        0.92        6.03      3.77 o 
  -2   0  18      369.60      388.63     11.06 o 
   0   0  18      413.86      401.57     11.11 o 
   2   0  18       17.25       18.68      3.74 o 
   4   0  18       29.70       22.48      7.45 o 
   6   0  18      186.79      261.06     19.32 o 
   8   0  18       52.34       78.39     13.39 o 
 -11   1  18        1.80        3.37     11.70 o 
 -10   1  18        5.20       11.86      7.23 o 
  -9   1  18        4.76        1.75      5.18 o 
  -8   1  18        0.23       -1.68      4.20 o 
  -7   1  18        0.03        3.32      3.45 o 
  -6   1  18       83.97       78.27      5.52 o 
  -5   1  18        1.20       -0.86      2.37 o 
  -4   1  18       76.78       72.19      4.73 o 
  -3   1  18       43.28       50.43      4.10 o 
  -2   1  18       25.95       34.92      3.26 o 
  -1   1  18        4.70        3.78      2.75 o 
   0   1  18        0.01       -1.90      1.90 o 
   1   1  18      240.18      234.02      7.59 o 
   2   1  18       21.54       20.16      4.83 o 
   3   1  18       15.01        6.88      4.85 o 
   4   1  18      109.66      113.26      6.91 o 
   5   1  18        1.45        5.30      4.04 o 
   6   1  18        0.31       -3.53      4.56 o 
   7   1  18        6.02        4.80      6.13 o 
   8   1  18       61.76       43.60     12.54 o 
   9   1  18       24.86       28.45     12.34 o 
 -11   2  18        0.81       -0.93      7.55 o 
 -10   2  18        3.44        5.04      6.91 o 
  -9   2  18        4.13        0.15      6.03 o 
  -8   2  18        0.25        1.66     11.00 o 
  -7   2  18        4.00       -1.30      4.15 o 
  -6   2  18        3.91        3.26      3.03 o 
  -5   2  18        1.89       -2.60      2.60 o 
  -4   2  18       14.59       17.02      3.00 o 
  -3   2  18      472.90      478.66      9.86 o 
  -2   2  18       10.77        5.36      2.36 o 
  -1   2  18        0.57       -1.90      1.90 o 
   0   2  18       48.59       50.22      3.39 o 
   1   2  18      138.39      169.50      5.57 o 
   2   2  18        0.00       -0.97      2.34 o 
   3   2  18       55.64       54.58      4.21 o 
   4   2  18       25.49       22.06      5.50 o 
   5   2  18        5.62        2.35      4.47 o 
   6   2  18        0.04       -1.20      7.13 o 
   7   2  18        8.24       12.34      9.02 o 
   8   2  18       29.83       24.57     10.66 o 
   9   2  18        6.11        9.90     11.66 o 
  10   2  18        3.50       -0.68     12.02 o 
 -10   3  18        1.21        8.43      6.88 o 
  -9   3  18        8.57        5.80      6.74 o 
  -8   3  18        6.44        3.26      5.99 o 
  -7   3  18       58.87       60.02      5.20 o 
  -6   3  18       10.64        9.31      5.30 o 
  -5   3  18       26.82       22.38      5.56 o 
  -4   3  18        0.32        0.52      2.94 o 
  -3   3  18       59.18       57.97      3.89 o 
  -2   3  18      479.03      476.08      8.80 o 
  -1   3  18      394.15      401.13      8.89 o 
   0   3  18      176.30      150.91      5.83 o 
   1   3  18        4.08        0.03      2.23 o 
   2   3  18       19.36       15.62      2.95 o 
   3   3  18       49.76       70.35      5.11 o 
   4   3  18        3.88       -1.64     10.26 o 
   5   3  18        0.09        0.21      4.43 o 
   6   3  18        0.00        3.85      8.58 o 
   7   3  18        3.78       -4.13      9.18 o 
   8   3  18        2.51       -5.25      9.42 o 
   9   3  18        0.72       -8.26     10.50 o 
  10   3  18        5.37       38.43     15.43 o 
  -9   4  18        2.57        9.46      7.25 o 
  -8   4  18        3.54        7.18      8.90 o 
  -7   4  18        2.96        4.29      5.35 o 
  -6   4  18       10.53        2.91      3.61 o 
  -5   4  18       12.42       14.24      4.23 o 
  -4   4  18        8.71        2.92      4.86 o 
  -3   4  18        8.90       12.84      5.33 o 
  -2   4  18      195.08      194.81     22.34 o 
  -1   4  18      141.27      116.22     12.26 o 
   0   4  18       91.00       80.88      7.45 o 
   1   4  18        6.85        9.60      7.53 o 
   2   4  18       35.83       47.97      9.90 o 
   3   4  18        5.11        8.22      7.77 o 
   4   4  18        2.44       11.54      8.38 o 
   5   4  18        7.08       12.22      8.18 o 
   6   4  18       67.79       70.86     13.15 o 
   7   4  18        3.47        1.00      9.54 o 
   8   4  18        1.82        2.20     10.30 o 
   9   4  18        0.01       -3.65     10.82 o 
  -8   5  18        7.73        6.29      8.70 o 
  -7   5  18       21.60       26.68      7.10 o 
  -6   5  18        1.38        4.57      4.22 o 
  -5   5  18        0.49       -0.33      3.82 o 
  -4   5  18        2.00        1.35      3.73 o 
  -3   5  18        2.15       -3.32      3.32 o 
  -2   5  18       16.09       14.19      4.05 o 
  -1   5  18       87.60       88.45      7.44 o 
   0   5  18        4.15        1.60      4.26 o 
   1   5  18        2.43       -3.90      3.90 o 
   2   5  18        0.00        1.16      6.81 o 
   3   5  18        0.78        9.98      7.90 o 
   4   5  18        1.18        6.73      8.62 o 
   5   5  18       11.97       11.54      9.18 o 
   6   5  18        1.47        0.80      9.58 o 
   7   5  18       15.39        9.47      5.43 o 
   8   5  18        5.24        0.23      4.94 o 
  -6   6  18        0.28       -5.69      7.41 o 
  -5   6  18        9.89       20.02      5.35 o 
  -4   6  18        7.65        8.85      4.87 o 
  -3   6  18       26.64       42.67      6.38 o 
  -2   6  18        6.00       10.95      4.20 o 
  -1   6  18        1.86        2.43      4.50 o 
   0   6  18        6.99        1.05      3.67 o 
   1   6  18        2.59        4.52      3.74 o 
   2   6  18        0.56        4.19      4.85 o 
   3   6  18       13.08       17.36      5.60 o 
   4   6  18        2.73       22.57     19.76 o 
   5   6  18        0.11        8.70      6.57 o 
   6   6  18        0.22        1.84      6.05 o 
  -3   7  18       29.84       35.87     10.30 o 
  -2   7  18       10.27       11.06      6.06 o 
  -1   7  18        0.36        6.28      5.45 o 
   0   7  18        1.54        3.67      5.03 o 
   1   7  18        3.98        7.97      5.42 o 
   2   7  18        8.03       13.40      5.82 o 
   3   7  18        0.05        7.49      7.53 o 
  -9   0  19        1.00       -5.01     10.54 o 
  -7   0  19        1.97        5.74      5.19 o 
  -5   0  19       58.40       59.69      7.02 o 
  -3   0  19        0.03       -2.13      3.56 o 
  -1   0  19       27.13       37.82      4.62 o 
   1   0  19        1.59        3.51      2.95 o 
   3   0  19       23.76       21.96      7.21 o 
   5   0  19      463.84      514.51     25.81 o 
   7   0  19       51.30       65.33     12.42 o 
 -11   1  19        2.52       -3.85     10.50 o 
 -10   1  19        5.26       14.98      8.09 o 
  -9   1  19        4.93        4.93      7.24 o 
  -8   1  19        5.31        0.36      4.43 o 
  -7   1  19       30.15       31.20      4.59 o 
  -6   1  19      104.40       87.64      5.76 o 
  -5   1  19       69.97       72.72      5.21 o 
  -4   1  19        6.34       11.94      2.87 o 
  -3   1  19       25.16       19.78      3.03 o 
  -2   1  19       44.47       44.99      3.62 o 
  -1   1  19      136.96      129.13      6.81 o 
   0   1  19       24.16       18.35      3.02 o 
   1   1  19       49.58       50.83      3.64 o 
   2   1  19       79.49       93.23      5.57 o 
   3   1  19       56.74       51.59      4.39 o 
   4   1  19       88.71       97.55      7.93 o 
   5   1  19       67.69      105.55     16.15 o 
   6   1  19       11.86        7.68      6.97 o 
   7   1  19        2.14        6.53      8.98 o 
   8   1  19        0.45        1.08      8.78 o 
   9   1  19        0.01        0.16     10.94 o 
 -11   2  19        1.27        5.08      7.98 o 
 -10   2  19        9.52        3.72     11.72 o 
  -9   2  19        3.55       16.08      7.00 o 
  -8   2  19        4.89        6.10      6.87 o 
  -7   2  19        7.04       10.39      4.82 o 
  -6   2  19        6.52        5.12      4.23 o 
  -5   2  19        1.58        7.04      3.08 o 
  -4   2  19        5.93        2.56      2.67 o 
  -3   2  19      537.28      578.05     21.02 o 
  -2   2  19        1.13       -2.31      2.31 o 
  -1   2  19        0.39       -2.93      2.93 o 
   0   2  19        4.10        5.39      2.36 o 
   1   2  19        3.36        0.25      2.18 o 
   2   2  19        1.00       -1.21      2.47 o 
   3   2  19        2.46        5.00      2.86 o 
   4   2  19      106.56       83.36      5.96 o 
   5   2  19        7.76       -0.52      6.89 o 
   6   2  19        9.84        4.21      7.90 o 
   7   2  19        4.08       -8.02      8.02 o 
   8   2  19        5.92        0.64     10.90 o 
   9   2  19        2.67        3.57     11.38 o 
  10   2  19       13.90       12.78     13.15 o 
 -10   3  19        7.19        5.95      7.38 o 
  -9   3  19        0.93       16.18      7.34 o 
  -8   3  19       11.16       12.76      6.89 o 
  -7   3  19        2.81        3.16     13.61 o 
  -6   3  19        0.09       -4.62      4.62 o 
  -5   3  19       18.28       34.12      6.71 o 
  -4   3  19        3.37        2.64      3.66 o 
  -3   3  19       42.51       42.39      6.06 o 
  -2   3  19      139.43      159.48      7.98 o 
  -1   3  19       24.53       24.09      3.46 o 
   0   3  19       30.42       30.02      3.98 o 
   1   3  19        5.89        7.29      2.75 o 
   2   3  19       43.77       47.29      7.96 o 
   3   3  19       31.19       13.01      5.24 o 
   4   3  19       17.18       15.39      5.35 o 
   5   3  19       32.90       31.70      9.62 o 
   6   3  19       41.94       41.72     11.14 o 
   7   3  19        0.51       -0.04      8.50 o 
   8   3  19        1.56       -2.44      9.50 o 
   9   3  19       28.42       32.74     14.39 o 
  10   3  19       11.81       21.68     15.11 o 
  -9   4  19        1.33       -7.61      7.61 o 
  -8   4  19       21.56       30.48      7.87 o 
  -7   4  19       37.91       49.43      8.06 o 
  -6   4  19       15.68       11.94      4.18 o 
  -5   4  19       27.60       20.68      7.75 o 
  -4   4  19       82.49       79.12     20.58 o 
  -3   4  19        2.17        1.55      4.60 o 
  -2   4  19        8.77        6.10      5.99 o 
  -1   4  19      294.33      331.36     13.76 o 
   0   4  19        8.25        3.41      4.82 o 
   1   4  19        4.91       -3.21      4.31 o 
   2   4  19        1.66       -0.28      6.29 o 
   3   4  19        3.53       -4.73      7.05 o 
   4   4  19        0.17       14.19      8.50 o 
   5   4  19       36.76       23.24      9.82 o 
   6   4  19       12.82       21.24     10.50 o 
   7   4  19        6.06        5.01      9.10 o 
   8   4  19        2.41        0.84      9.50 o 
   9   4  19        1.96       -0.60     11.38 o 
  -7   5  19       46.71       55.36      8.70 o 
  -6   5  19        0.47        0.09      4.24 o 
  -5   5  19        0.01        3.62      4.17 o 
  -4   5  19        1.39        0.33      3.95 o 
  -3   5  19        0.36        0.84      3.72 o 
  -2   5  19        3.27        1.58      3.66 o 
  -1   5  19        0.28        6.09      8.08 o 
   0   5  19        5.90        8.73      4.93 o 
   1   5  19        3.03       -1.85      4.21 o 
   2   5  19        0.15        0.00      7.01 o 
   3   5  19        2.95       -2.73      7.05 o 
   4   5  19        0.53        7.69      8.86 o 
   5   5  19        2.14        0.52      8.70 o 
   6   5  19       23.62       38.79     11.90 o 
   7   5  19       11.27        7.02      5.08 o 
  -5   6  19        3.37        9.98      7.65 o 
  -4   6  19        2.52        5.97      4.65 o 
  -3   6  19        1.05        3.44      4.11 o 
  -2   6  19        0.08        0.97      6.10 o 
  -1   6  19        0.03       -0.33      3.81 o 
   0   6  19        0.31       -2.21      3.82 o 
   1   6  19        1.63        6.63      4.00 o 
   2   6  19       13.61       13.31      4.35 o 
   3   6  19       29.51       37.32      6.95 o 
   4   6  19       14.15        0.57      4.75 o 
   5   6  19        4.18       10.30      6.65 o 
  -1   7  19        2.17       14.71      8.34 o 
   0   7  19        1.47        5.53      8.42 o 
   1   7  19        1.35        1.84      7.53 o 
 -10   0  20        0.49       -7.21     10.94 o 
  -8   0  20        2.80       10.54      8.92 o 
  -6   0  20        8.75        4.35      5.34 o 
  -4   0  20       65.54       60.35      7.17 o 
  -2   0  20        1.70        0.85      3.85 o 
   0   0  20       23.90       39.74      5.64 o 
   2   0  20       51.61       51.40      6.23 o 
   4   0  20        3.22        4.41      6.69 o 
   6   0  20      100.19      160.95     15.83 o 
 -11   1  20        0.40      -10.66     10.66 o 
 -10   1  20        0.99        1.32     10.74 o 
  -9   1  20        0.00        2.94      5.75 o 
  -8   1  20        0.22       -2.63      4.78 o 
  -7   1  20        0.07        7.63      4.88 o 
  -6   1  20       28.83       17.67      4.16 o 
  -5   1  20        0.06        1.01      3.16 o 
  -4   1  20        4.22        0.40      2.98 o 
  -3   1  20       93.89       96.49      4.93 o 
  -2   1  20        4.02        8.99      2.76 o 
  -1   1  20        1.53        2.40      2.45 o 
   0   1  20       43.75       45.70      3.72 o 
   1   1  20      103.44      100.02      5.17 o 
   2   1  20      106.13      114.44      7.54 o 
   3   1  20       63.27       71.56      5.05 o 
   4   1  20      165.12      204.57     11.45 o 
   5   1  20      259.81      288.16     13.93 o 
   6   1  20       30.60       22.14      6.88 o 
   7   1  20        4.00       -3.41      8.34 o 
   8   1  20        3.62       -0.48     10.38 o 
   9   1  20        4.26       -0.16     10.50 o 
 -10   2  20        9.75       18.81     13.39 o 
  -9   2  20       14.79       25.05      8.03 o 
  -8   2  20        2.76        4.19      5.79 o 
  -7   2  20        0.05        1.30      4.69 o 
  -6   2  20        0.07        1.25      5.16 o 
  -5   2  20       13.55        7.99      4.32 o 
  -4   2  20        7.47        5.76      3.08 o 
  -3   2  20      687.98      707.22     14.41 o 
  -2   2  20        3.32       -0.07      2.88 o 
  -1   2  20        4.05        0.28      2.55 o 
   0   2  20        8.59       10.78      2.82 o 
   1   2  20       50.80       60.75      4.68 o 
   2   2  20        2.25       -1.58      2.72 o 
   3   2  20        9.02        9.27      3.65 o 
   4   2  20        1.35        7.72      5.02 o 
   5   2  20        3.06       10.82      8.86 o 
   6   2  20        8.23        9.70      9.14 o 
   7   2  20        0.32       10.74      9.74 o 
   8   2  20       16.05       22.32     11.38 o 
   9   2  20        3.16        9.10     12.06 o 
  10   2  20        0.64        0.08     13.91 o 
 -10   3  20        1.02        4.13     10.74 o 
  -9   3  20        0.11        4.64      7.25 o 
  -8   3  20       13.88        9.23      7.41 o 
  -7   3  20        0.88       11.88      6.25 o 
  -6   3  20        1.07       -4.58      4.58 o 
  -5   3  20        0.04       -1.52      4.61 o 
  -4   3  20       12.81       10.86      4.28 o 
  -3   3  20       44.52       55.93      5.86 o 
  -2   3  20        1.41        3.11      3.89 o 
  -1   3  20       34.70       37.68      5.08 o 
   0   3  20       40.79       40.09      7.98 o 
   1   3  20       13.12       18.75      4.24 o 
   2   3  20        0.28       -0.26      4.12 o 
   3   3  20        4.09       20.44      5.74 o 
   4   3  20       14.38        6.17      7.57 o 
   5   3  20        4.54       -0.20      7.77 o 
   6   3  20        6.47        8.90      9.62 o 
   7   3  20        1.90       -0.52     10.02 o 
   8   3  20        0.02       -0.52     10.66 o 
   9   3  20        3.57       -8.02     10.54 o 
  -9   4  20        1.31       -8.10      8.10 o 
  -8   4  20        7.46       20.48     13.65 o 
  -7   4  20        4.76       14.58      6.66 o 
  -6   4  20        4.87        7.45      4.22 o 
  -5   4  20        9.69       12.84      5.72 o 
  -4   4  20        7.51       10.33      7.13 o 
  -3   4  20        2.79       -3.89      3.89 o 
  -2   4  20       70.12       71.38      7.91 o 
  -1   4  20       83.85       93.58      8.51 o 
   0   4  20        1.25       -1.07      4.95 o 
   1   4  20       37.98       45.33      6.66 o 
   2   4  20        0.04        2.61      7.33 o 
   3   4  20        1.28       -4.57      6.21 o 
   4   4  20        1.85        2.20      7.65 o 
   5   4  20       10.35       13.99      9.70 o 
   6   4  20        0.05        0.52      9.82 o 
   7   4  20        5.70       14.43     11.58 o 
   8   4  20       16.21        0.60     10.82 o 
  -7   5  20        0.47       -8.02      8.02 o 
  -6   5  20       30.79       39.20      5.90 o 
  -5   5  20        7.89        6.67      4.58 o 
  -4   5  20        0.18        3.70      4.92 o 
  -3   5  20        0.01       -1.69      4.04 o 
  -2   5  20       29.59       23.81      6.18 o 
  -1   5  20        0.08        6.45      5.14 o 
   0   5  20       16.29       18.63      5.70 o 
   1   5  20        8.68       21.62      5.80 o 
   2   5  20        0.62       -3.65      7.41 o 
   3   5  20        0.03        0.44      8.14 o 
   4   5  20        2.60        0.88      8.74 o 
   5   5  20        8.17       24.33     10.66 o 
   6   5  20        0.01       -7.73      7.73 o 
  -5   6  20        0.02       -3.37      6.77 o 
  -4   6  20        0.59       -4.25      4.51 o 
  -3   6  20        5.50        5.15      4.71 o 
  -2   6  20        0.32       -2.35      4.23 o 
  -1   6  20        0.08       -1.51      3.96 o 
   0   6  20        0.26        1.34      4.37 o 
   1   6  20        0.33        1.09      3.84 o 
   2   6  20        0.62       -3.61      3.61 o 
   3   6  20        0.45       -4.63      4.63 o 
   4   6  20        5.25       18.56      7.61 o 
   5   6  20        1.12       -0.44      5.77 o 
  -9   0  21        1.84       21.00     12.02 o 
  -7   0  21        1.35        3.14      5.84 o 
  -5   0  21        4.53        3.05      5.81 o 
  -3   0  21        3.68       -0.43      6.17 o 
  -1   0  21       11.79        8.44      4.16 o 
   1   0  21        3.10        3.93      3.78 o 
   3   0  21       89.90       92.89      7.93 o 
   5   0  21       30.89       17.67      8.78 o 
   7   0  21        1.68       11.62      9.46 o 
 -10   1  21        0.01       18.24     14.27 o 
  -9   1  21       12.34       32.00     13.17 o 
  -8   1  21        0.77       -4.70      4.70 o 
  -7   1  21        6.85        4.72      5.01 o 
  -6   1  21        9.34        9.03      4.74 o 
  -5   1  21        0.78       -0.77      3.30 o 
  -4   1  21       39.55       41.83      4.67 o 
  -3   1  21        1.48       -0.56      3.04 o 
  -2   1  21       23.11       18.54      3.25 o 
  -1   1  21       32.19       29.03      3.52 o 
   0   1  21       15.74       20.94      3.18 o 
   1   1  21        4.01        4.16      2.65 o 
   2   1  21        0.01        2.59      2.58 o 
   3   1  21       50.43       49.00      5.28 o 
   4   1  21       27.06       17.11      5.81 o 
   5   1  21        0.13        4.97      5.64 o 
   6   1  21        7.32        0.24      7.82 o 
   7   1  21        2.55        2.12      9.50 o 
   8   1  21        0.29        3.73     10.14 o 
 -10   2  21        0.19        1.66      7.77 o 
  -9   2  21        6.10       15.90      7.90 o 
  -8   2  21       14.92        4.35     13.09 o 
  -7   2  21        0.02       -5.35      5.35 o 
  -6   2  21        5.71        6.57      4.64 o 
  -5   2  21       12.21       12.76      5.03 o 
  -4   2  21        2.55        0.24      4.05 o 
  -3   2  21        6.01       12.75      3.50 o 
  -2   2  21        0.80        1.74      3.22 o 
  -1   2  21       73.40       72.89      5.22 o 
   0   2  21        8.25        7.52      3.31 o 
   1   2  21        4.18        2.03      2.97 o 
   2   2  21       92.28      110.60      5.79 o 
   3   2  21        3.22        9.80      5.25 o 
   4   2  21       72.44       53.95      7.58 o 
   5   2  21        0.01       -6.26      8.58 o 
   6   2  21       13.81        1.72      9.58 o 
   7   2  21        9.71        4.17     10.42 o 
   8   2  21        4.24       19.24     12.54 o 
   9   2  21       21.31       34.83     14.55 o 
  -9   3  21        0.66       -4.67      6.57 o 
  -8   3  21        0.53        2.76      6.53 o 
  -7   3  21        0.20        0.57      9.88 o 
  -6   3  21        1.28        0.84      5.50 o 
  -5   3  21        2.08       -0.21      5.71 o 
  -4   3  21       13.50        2.82      5.39 o 
  -3   3  21       31.59       30.52      5.38 o 
  -2   3  21       44.48       41.05      5.39 o 
  -1   3  21       86.68       76.25      6.37 o 
   0   3  21        0.68       -3.31      3.31 o 
   1   3  21        1.94        5.70      3.91 o 
   2   3  21        2.33        1.71      4.70 o 
   3   3  21        1.29        4.77      7.53 o 
   4   3  21        0.24        6.81      8.06 o 
   5   3  21        1.16       -0.52      7.61 o 
   6   3  21        0.08       -8.14      8.14 o 
   7   3  21        3.59        0.36     10.66 o 
   8   3  21        7.64       26.93     13.47 o 
   9   3  21        0.93        5.53     13.63 o 
  -8   4  21        7.64       18.76     10.10 o 
  -7   4  21        1.26        1.56      5.87 o 
  -6   4  21       24.41       28.88      5.14 o 
  -5   4  21       18.50       22.77      6.60 o 
  -4   4  21        0.06       -3.93      4.76 o 
  -3   4  21        0.10       -2.28      4.53 o 
  -2   4  21        2.96        3.21      4.61 o 
  -1   4  21       23.47       22.14      5.89 o 
   0   4  21       16.20        6.42      4.95 o 
   1   4  21      111.22      124.73      9.16 o 
   2   4  21        2.26        2.16      4.60 o 
   3   4  21        2.25       -3.45      7.53 o 
   4   4  21        0.17       -5.89      7.73 o 
   5   4  21       19.02       48.53     12.26 o 
   6   4  21        0.33        7.05      9.98 o 
   7   4  21        0.55       17.79     11.90 o 
   8   4  21        3.82        9.42     12.30 o 
  -6   5  21        0.90       -2.52      8.78 o 
  -5   5  21        1.72        7.45      4.62 o 
  -4   5  21        1.40       -3.54      4.02 o 
  -3   5  21        1.69        2.30      3.90 o 
  -2   5  21        4.50        6.08      5.54 o 
  -1   5  21        0.15       -0.81      5.04 o 
   0   5  21        0.67        4.75      5.21 o 
   1   5  21       10.31        0.58      5.17 o 
   2   5  21       10.32        2.57      5.10 o 
   3   5  21        3.21       -6.93      6.93 o 
   4   5  21        1.77        3.93      9.30 o 
   5   5  21        8.79       28.37     11.38 o 
   6   5  21        1.21        1.88      9.98 o 
  -4   6  21       15.68       17.95      8.66 o 
  -3   6  21       18.55       29.97      6.85 o 
  -2   6  21       10.12        9.88      5.04 o 
  -1   6  21        0.90       -0.30      4.34 o 
   0   6  21        2.76        3.34      4.25 o 
   1   6  21       16.06       16.49      4.81 o 
   2   6  21       16.94       24.79      5.20 o 
   3   6  21        0.04       -5.61      5.77 o 
   4   6  21        0.19       -4.09      5.29 o 
  -8   0  22        0.30        8.98     10.50 o 
  -6   0  22        7.67       -0.67      5.30 o 
  -4   0  22        1.61       -4.03      4.39 o 
  -2   0  22       20.28       16.05      5.17 o 
   0   0  22       44.93       49.02      6.62 o 
   2   0  22        3.85        4.40      4.63 o 
   4   0  22        8.76       27.73      8.90 o 
   6   0  22        4.98       28.17     10.90 o 
 -10   1  22        0.96        5.45     13.75 o 
  -9   1  22        9.03       16.83     11.94 o 
  -8   1  22       11.32       17.68      8.92 o 
  -7   1  22       15.26       10.63      5.47 o 
  -6   1  22        1.52       -1.19      4.58 o 
  -5   1  22        0.03        0.48      3.53 o 
  -4   1  22       24.28       24.02      4.22 o 
  -3   1  22        1.88        2.68      3.96 o 
  -2   1  22      192.38      196.48     10.50 o 
  -1   1  22      241.74      241.76      8.56 o 
   0   1  22        7.27       -2.90      2.90 o 
   1   1  22       14.41       13.33      3.54 o 
   2   1  22        6.37        2.62      2.99 o 
   3   1  22        0.03        3.22      3.96 o 
   4   1  22       67.45       51.41      9.15 o 
   5   1  22        1.27       -6.01      8.14 o 
   6   1  22        0.69       17.03      9.62 o 
   7   1  22        2.34        0.80      9.86 o 
  -9   2  22        3.58       12.24      8.24 o 
  -8   2  22       32.69       33.16      9.86 o 
  -7   2  22        0.49       -0.64      6.28 o 
  -6   2  22        1.66        7.21      5.55 o 
  -5   2  22       39.54       40.54      6.89 o 
  -4   2  22      168.94      155.49      9.14 o 
  -3   2  22      152.47      167.43     16.44 o 
  -2   2  22       66.03       71.07      6.55 o 
  -1   2  22      191.32      182.59      9.15 o 
   0   2  22       30.98       28.18      5.20 o 
   1   2  22        1.36       -3.90      3.90 o 
   2   2  22       74.72       80.94      9.09 o 
   3   2  22       42.57       72.60     10.16 o 
   4   2  22       12.97       15.96      6.06 o 
   5   2  22        0.67       -4.46      4.63 o 
   6   2  22        1.61       -1.00      8.86 o 
   7   2  22        0.30       -8.18      8.18 o 
   8   2  22        0.16        6.69     12.26 o 
   9   2  22       22.75       13.95     14.59 o 
  -9   3  22        5.41        3.13     10.10 o 
  -8   3  22        2.09        3.44      7.10 o 
  -7   3  22        2.15        0.51      6.14 o 
  -6   3  22        0.54        6.88      6.09 o 
  -5   3  22        8.49       21.59      6.47 o 
  -4   3  22        6.36        3.43      5.17 o 
  -3   3  22       20.62       13.58      5.67 o 
  -2   3  22       21.98       14.58      5.44 o 
  -1   3  22        0.26        0.49      5.35 o 
   0   3  22        2.77        3.54      3.89 o 
   1   3  22        0.17        3.87      3.83 o 
   2   3  22        1.94        6.15      4.87 o 
   3   3  22        3.69       -6.81      6.81 o 
   4   3  22       12.06       24.09      9.58 o 
   5   3  22        2.44        6.97      8.90 o 
   6   3  22        0.00       -2.32      8.50 o 
   7   3  22        0.07       -4.05      8.94 o 
   8   3  22        8.46       10.58     12.70 o 
  -8   4  22        1.00        0.92      9.70 o 
  -7   4  22        0.75       -0.89      6.59 o 
  -6   4  22        2.96        5.70      4.49 o 
  -5   4  22        0.20       -0.93      5.43 o 
  -4   4  22        0.66       -0.97      5.17 o 
  -3   4  22        0.99        2.46      5.03 o 
  -2   4  22        7.87       13.69      5.55 o 
  -1   4  22        1.06        0.80      4.89 o 
   0   4  22        9.71       13.14      5.50 o 
   1   4  22        6.18        3.96      4.97 o 
   2   4  22       16.49       19.96      5.64 o 
   3   4  22        1.82        6.81      8.10 o 
   4   4  22        0.43        7.49      9.14 o 
   5   4  22        2.69        0.60      9.54 o 
   6   4  22        0.05       18.44     11.58 o 
   7   4  22        6.12       -9.66      9.66 o 
  -6   5  22        4.87       -2.81      9.10 o 
  -5   5  22       11.21       20.03      5.34 o 
  -4   5  22        3.91        2.70      4.55 o 
  -3   5  22        0.03       -2.12      4.25 o 
  -2   5  22        1.28       -0.68      5.76 o 
  -1   5  22        2.70        9.50      5.76 o 
   0   5  22       17.54        4.03      5.83 o 
   1   5  22        2.49        1.69      5.66 o 
   2   5  22        9.10       11.82      5.97 o 
   3   5  22        0.59       11.34      9.90 o 
   4   5  22        6.39       26.81     10.94 o 
   5   5  22        0.48        3.61      9.38 o 
  -3   6  22       11.61       22.80      8.94 o 
  -2   6  22        0.32       -6.73      6.77 o 
  -1   6  22        3.45       -1.40      6.49 o 
   0   6  22        0.09       11.26      7.37 o 
   1   6  22        4.36        6.37      7.90 o 
   2   6  22        1.52        4.69      7.41 o 
   3   6  22        8.91       10.42      7.73 o 
  -9   0  23        2.03       -6.29     12.50 o 
  -7   0  23        2.20        6.89     10.58 o 
  -5   0  23        3.45        0.05      5.13 o 
  -3   0  23        1.06        5.52      4.94 o 
  -1   0  23       12.12       21.88      5.59 o 
   1   0  23        0.92       -1.18      4.32 o 
   3   0  23        3.98        9.71      4.87 o 
   5   0  23        3.16       -6.81      6.81 o 
  -9   1  23        4.23        3.65     11.58 o 
  -8   1  23        1.02        4.37     10.50 o 
  -7   1  23        1.18        0.30      5.46 o 
  -6   1  23       14.81        2.88      5.00 o 
  -5   1  23       32.51       28.07      5.92 o 
  -4   1  23        4.27        9.11      4.87 o 
  -3   1  23        0.65       -2.78      3.44 o 
  -2   1  23        0.62        4.21      3.49 o 
  -1   1  23       63.70       79.45     10.19 o 
   0   1  23        0.73        3.96      3.59 o 
   1   1  23        0.01        0.15      3.27 o 
   2   1  23        4.47        4.89      3.41 o 
   3   1  23       23.61       24.65      4.17 o 
   4   1  23      131.32      118.88     17.07 o 
   5   1  23       21.47       24.81     10.46 o 
   6   1  23       18.22       22.72     10.46 o 
   7   1  23        0.03        1.56      9.90 o 
  -9   2  23       10.53        9.07      8.19 o 
  -8   2  23        1.24        5.26      7.26 o 
  -7   2  23        2.83        6.36      6.58 o 
  -6   2  23        3.53        2.02      6.05 o 
  -5   2  23        4.21        5.00      4.70 o 
  -4   2  23       43.77       53.12      6.64 o 
  -3   2  23        0.03       -0.73      4.09 o 
  -2   2  23       72.89       58.23      6.53 o 
  -1   2  23       45.32       47.66      6.00 o 
   0   2  23       41.28       51.37      5.97 o 
   1   2  23        2.43       -1.30      3.94 o 
   2   2  23       56.01       52.56      6.00 o 
   3   2  23       15.15       13.50      6.12 o 
   4   2  23       26.99       26.46      7.03 o 
   5   2  23       10.08       20.59      6.53 o 
   6   2  23        7.38       10.66     10.34 o 
   7   2  23        8.59       21.24     11.94 o 
   8   2  23        7.15       -9.34     10.42 o 
  -8   3  23        3.56        6.20      7.15 o 
  -7   3  23        0.04       -3.37      6.23 o 
  -6   3  23        4.04       -0.92      6.17 o 
  -5   3  23        7.27       11.02      8.94 o 
  -4   3  23        0.67        3.34      5.17 o 
  -3   3  23        4.97       10.65      5.24 o 
  -2   3  23        0.31        7.68      5.50 o 
  -1   3  23        0.55       -0.08      4.51 o 
   0   3  23        1.83       -0.09      4.65 o 
   1   3  23        0.49        6.77      4.89 o 
   2   3  23        3.43       25.23      6.03 o 
   3   3  23        3.92        0.28      8.30 o 
   4   3  23        0.01       -6.93      8.42 o 
   5   3  23        0.11       -2.61      8.90 o 
   6   3  23        0.03        4.65      9.78 o 
   7   3  23        0.01        3.37     10.62 o 
   8   3  23        4.38       -2.24     11.06 o 
  -7   4  23        2.13       -8.22      8.94 o 
  -6   4  23       21.04       18.54      7.45 o 
  -5   4  23        5.05        7.22      6.48 o 
  -4   4  23        1.14       -5.04      5.04 o 
  -3   4  23        1.77        3.53      5.51 o 
  -2   4  23        1.90        4.71      5.19 o 
  -1   4  23        2.73        1.60      4.98 o 
   0   4  23        3.37       17.99      6.47 o 
   1   4  23       79.35       77.80      8.44 o 
   2   4  23        1.38        1.34      4.85 o 
   3   4  23        2.42        1.80      8.82 o 
   4   4  23        0.97        0.68      9.10 o 
   5   4  23        0.98       -2.24     10.14 o 
   6   4  23        5.40        8.82     11.26 o 
   7   4  23        1.35        3.89     11.74 o 
  -5   5  23       41.99       75.53      8.58 o 
  -4   5  23        1.52        2.89      4.68 o 
  -3   5  23        2.25        1.57      6.09 o 
  -2   5  23        5.96       12.68      6.40 o 
  -1   5  23        0.91        2.09      6.00 o 
   0   5  23       56.67       51.68      8.26 o 
   1   5  23       42.46       47.07     10.70 o 
   2   5  23       39.21       51.95      9.10 o 
   3   5  23        1.51       -5.42      5.42 o 
   4   5  23        2.76        1.32      9.82 o 
   5   5  23        6.63       -9.66     10.06 o 
  -1   6  23        2.36        6.33      7.05 o 
   0   6  23        0.12       -2.77      6.49 o 
   1   6  23        2.47       -4.29      6.89 o 
  -8   0  24        0.01        2.12     11.34 o 
  -6   0  24        3.90       16.07     11.14 o 
  -4   0  24        0.99        2.00      6.21 o 
  -2   0  24        0.36       -1.10      4.90 o 
   0   0  24        0.33       -4.48      4.48 o 
   2   0  24        8.84        4.72      4.85 o 
   4   0  24        0.07        2.29      5.14 o 
  -9   1  24        0.80        2.28     12.90 o 
  -8   1  24        1.04       -2.00     11.34 o 
  -7   1  24        1.11        2.09      5.59 o 
  -6   1  24        2.03        1.09      5.06 o 
  -5   1  24       56.24       55.91      9.06 o 
  -4   1  24       69.66       88.89      7.80 o 
  -3   1  24       28.41       18.95      5.18 o 
  -2   1  24       13.71       13.98      4.01 o 
  -1   1  24       59.78       54.57      6.42 o 
   0   1  24        3.98        9.14      3.74 o 
   1   1  24        1.73       -3.25      3.25 o 
   2   1  24        8.99        5.70      5.06 o 
   3   1  24        3.46       -1.96      4.38 o 
   4   1  24        6.64       -0.25     10.74 o 
   5   1  24        1.11        1.00      8.30 o 
   6   1  24        0.01        1.76      9.46 o 
  -8   2  24        1.28       -4.44      7.53 o 
  -7   2  24        6.55        5.92      6.86 o 
  -6   2  24        0.81        4.06      6.25 o 
  -5   2  24        0.17       -3.13      5.87 o 
  -4   2  24       14.36       20.52      5.71 o 
  -3   2  24        5.39        2.93      4.58 o 
  -2   2  24       33.87       29.13      5.82 o 
  -1   2  24       83.77       69.79      7.08 o 
   0   2  24        0.79        3.79      5.27 o 
   1   2  24       25.58       29.48      6.43 o 
   2   2  24       12.02        5.69      4.44 o 
   3   2  24      184.63      214.55     17.89 o 
   4   2  24       18.72       21.68      7.31 o 
   5   2  24        0.38       17.19     10.54 o 
   6   2  24        4.43       13.43     11.26 o 
   7   2  24        0.03        6.85     11.30 o 
  -8   3  24        1.98       -0.08     10.22 o 
  -7   3  24        1.46       -5.58      6.32 o 
  -6   3  24        1.10        0.66      6.12 o 
  -5   3  24        8.23       12.49      6.81 o 
  -4   3  24        2.92        4.77      5.97 o 
  -3   3  24        0.06        4.65      5.27 o 
  -2   3  24        0.24       -1.20      5.20 o 
  -1   3  24        0.27        0.00     10.24 o 
   0   3  24        4.35        2.45      5.31 o 
   1   3  24       53.23       59.15      8.12 o 
   2   3  24        1.51        1.27      4.85 o 
   3   3  24        1.70       -1.60      5.09 o 
   4   3  24        0.12       -5.45      7.94 o 
   5   3  24        0.05       -3.61      9.30 o 
   6   3  24        1.47       -2.97      9.70 o 
   7   3  24        0.73        6.73     12.02 o 
  -6   4  24        0.00       -8.06      8.06 o 
  -5   4  24        7.53       12.75      7.18 o 
  -4   4  24        2.15        3.39      6.16 o 
  -3   4  24        0.16        1.26      5.31 o 
  -2   4  24        1.61       -5.30      5.30 o 
  -1   4  24        1.26       -0.69      5.17 o 
   0   4  24       17.74       18.71      7.96 o 
   1   4  24       10.72       10.65      6.11 o 
   2   4  24       16.15       15.25      6.00 o 
   3   4  24        0.08        1.51      5.37 o 
   4   4  24        6.06       10.38     11.22 o 
   5   4  24        1.01       13.83     10.18 o 
   6   4  24        1.67       13.15     11.74 o 
  -4   5  24        0.00        3.75      7.69 o 
  -3   5  24        0.31       -5.81      8.78 o 
  -2   5  24        3.06        5.06      6.73 o 
  -1   5  24        0.01       -5.84      5.84 o 
   0   5  24        9.19       12.70      6.44 o 
   1   5  24        3.94        6.61      6.11 o 
   2   5  24        2.03        4.36      9.66 o 
   3   5  24        5.33        4.41     10.34 o 
   4   5  24        2.82       11.42     10.82 o 
  -7   0  25        5.21        1.32     10.62 o 
  -5   0  25        5.15       11.26     10.78 o 
  -3   0  25        4.82       -3.46      5.29 o 
  -1   0  25        1.39        4.42      5.29 o 
   1   0  25       43.48       34.49      6.71 o 
   3   0  25        6.40       11.05      5.72 o 
  -8   1  25        3.41      -11.42     11.42 o 
  -7   1  25        3.89        8.54     12.14 o 
  -6   1  25        2.24       -4.83      4.83 o 
  -5   1  25        4.64        4.82      5.50 o 
  -4   1  25        3.31        3.29      5.99 o 
  -3   1  25       26.12       21.74      7.81 o 
  -2   1  25       11.74       10.06      4.91 o 
  -1   1  25       21.03       26.95      5.52 o 
   0   1  25        8.50       14.78      4.71 o 
   1   1  25       20.17       14.79      5.00 o 
   2   1  25       32.17       32.36      5.63 o 
   3   1  25       13.13       12.15      6.25 o 
   4   1  25        0.00       -1.81      4.15 o 
   5   1  25        0.23        0.68      5.70 o 
  -8   2  25        4.58        1.96     11.34 o 
  -7   2  25        4.03       15.16      7.84 o 
  -6   2  25        4.22        2.02     13.21 o 
  -5   2  25       10.14       -0.84      6.25 o 
  -4   2  25       52.85       67.84      9.26 o 
  -3   2  25       40.64       38.23     13.27 o 
  -2   2  25        9.97        5.17      9.13 o 
  -1   2  25       23.71       43.76      8.52 o 
   0   2  25        0.32        3.12      4.64 o 
   1   2  25        2.74       -1.02      4.52 o 
   2   2  25        0.03        3.86      4.35 o 
   3   2  25       23.33       19.84      6.91 o 
   4   2  25        0.02       -4.01      9.30 o 
   5   2  25        0.00        3.73     10.70 o 
   6   2  25        1.21       -8.38      8.38 o 
   7   2  25        1.57       13.31     12.34 o 
  -7   3  25        0.02       -6.03      7.10 o 
  -6   3  25        2.38        0.59      6.97 o 
  -5   3  25        0.40       -7.03      8.68 o 
  -4   3  25        2.69        3.66      6.26 o 
  -3   3  25        1.43       -0.86      7.33 o 
  -2   3  25        1.85       -0.70      5.31 o 
  -1   3  25        2.56        2.94      5.50 o 
   0   3  25       14.08       16.64      6.22 o 
   1   3  25        6.99       12.83      6.07 o 
   2   3  25        8.20       11.53      6.11 o 
   3   3  25       18.20       13.09      6.09 o 
   4   3  25        2.90        8.78     10.42 o 
   5   3  25        0.31        4.49     10.90 o 
   6   3  25        3.16        3.13     12.66 o 
   7   3  25        0.02       -3.77     11.46 o 
  -6   4  25        8.48       11.74     11.66 o 
  -5   4  25        0.01        0.04     10.02 o 
  -4   4  25        1.99       -6.31      7.53 o 
  -3   4  25        4.44        5.44      5.88 o 
  -2   4  25        2.45       -4.56      4.94 o 
  -1   4  25        0.46        3.30      5.83 o 
   0   4  25        3.41       13.27      6.08 o 
   1   4  25       11.78       14.70      8.58 o 
   2   4  25        0.51       -0.63      8.84 o 
   3   4  25        5.40        3.04      5.28 o 
   4   4  25        0.22        1.20      9.14 o 
   5   4  25        3.64       20.88     11.78 o 
  -3   5  25        4.45       -8.10      8.34 o 
  -2   5  25        0.25        0.68      8.94 o 
  -1   5  25        0.75       14.63     10.78 o 
   0   5  25        2.40        0.72      8.94 o 
   1   5  25        1.80        9.58      9.38 o 
   2   5  25        5.60       -2.08     10.30 o 
  -8   0  26        0.15       -6.13     12.99 o 
  -6   0  26        1.12       -4.65      9.62 o 
  -4   0  26        0.00       -7.49      7.49 o 
  -2   0  26        0.55       -2.06      7.03 o 
   0   0  26       11.82       17.33      6.12 o 
   2   0  26       14.88       -1.68      6.97 o 
   4   0  26        0.18       -5.57      5.57 o 
  -8   1  26        0.23        0.04     12.66 o 
  -7   1  26        0.55        3.65     11.98 o 
  -6   1  26       33.02       54.47     15.27 o 
  -5   1  26       32.38       36.70      7.19 o 
  -4   1  26       21.54       28.26      6.59 o 
  -3   1  26       18.33       17.98      8.99 o 
  -2   1  26        4.35       -2.27      4.78 o 
  -1   1  26        0.96        3.44      4.80 o 
   0   1  26        0.31        4.61      4.96 o 
   1   1  26       55.80       56.42      6.71 o 
   2   1  26        2.70       -0.67      4.37 o 
   3   1  26        0.71        0.37      4.26 o 
   4   1  26        5.17        5.41      4.64 o 
   5   1  26        0.01        2.93      8.18 o 
  -7   2  26        1.44       13.78      7.68 o 
  -6   2  26        5.07        8.73      7.44 o 
  -5   2  26        4.38       -0.84      7.14 o 
  -4   2  26        0.02       -4.93      6.67 o 
  -3   2  26       41.68       53.61      8.81 o 
  -2   2  26        1.46        2.57      5.83 o 
  -1   2  26        0.16        0.18      5.49 o 
   0   2  26        0.49       -4.51      4.51 o 
   1   2  26        1.20        3.35      7.47 o 
   2   2  26        0.15       -1.74      5.38 o 
   3   2  26       21.20        1.89     15.09 o 
   4   2  26        0.02       -5.35      5.35 o 
   5   2  26       14.04       -6.97     10.10 o 
   6   2  26        4.62        7.86     11.78 o 
  -6   3  26        0.98       10.61      7.89 o 
  -5   3  26        0.71       -3.51      6.31 o 
  -4   3  26        0.70       -5.07     10.04 o 
  -3   3  26        1.96        5.80      6.97 o 
  -2   3  26        6.59       -1.37      9.12 o 
  -1   3  26        0.32       -2.38      5.60 o 
   0   3  26        1.81       -3.09     13.79 o 
   1   3  26        5.14       11.03      9.54 o 
   2   3  26        0.05       -3.31      5.57 o 
   3   3  26        5.11        9.63      7.31 o 
   4   3  26        1.05       -4.02      6.37 o 
   5   3  26        0.65       -9.94      9.94 o 
   6   3  26        0.29       11.70     13.03 o 
  -5   4  26        3.66        4.13     10.14 o 
  -4   4  26        0.26        5.53     10.38 o 
  -3   4  26        5.97        1.98      6.77 o 
  -2   4  26        0.06       -5.84      5.84 o 
  -1   4  26        0.54        3.95      7.59 o 
   0   4  26       19.49       15.56      6.56 o 
   1   4  26        8.81        9.56      7.65 o 
   2   4  26        0.69        8.62      6.04 o 
   3   4  26        0.35       -1.61      5.63 o 
   4   4  26        4.24        8.14     10.46 o 
  -7   0  27       34.76       36.55     16.63 o 
  -5   0  27       26.19       14.07     11.50 o 
  -3   0  27        0.93       -8.46      8.46 o 
  -1   0  27        1.44       -7.45      7.45 o 
   1   0  27       12.61       16.23      9.30 o 
   3   0  27        0.76        3.89      8.10 o 
   5   0  27        1.12       -1.40      7.73 o 
  -7   1  27        0.64       -1.68     12.42 o 
  -6   1  27       17.55       23.32     13.03 o 
  -5   1  27       19.33       15.83     12.10 o 
  -4   1  27       28.21       39.27      7.46 o 
  -3   1  27        9.45        5.48      5.52 o 
  -2   1  27        0.43        2.25      5.22 o 
  -1   1  27       14.85       17.05      7.39 o 
   0   1  27        0.88       -1.07      5.11 o 
   1   1  27       62.37       65.35      7.43 o 
   2   1  27        0.01       -3.95      4.44 o 
   3   1  27        1.84       -3.49      4.52 o 
   4   1  27        0.00        2.02      5.56 o 
   5   1  27        1.82       -3.09      7.45 o 
  -6   2  27        4.67        1.60      6.86 o 
  -5   2  27        0.67       -7.07      7.07 o 
  -4   2  27        0.87        9.15      7.10 o 
  -3   2  27        2.72        1.32      6.31 o 
  -2   2  27        0.51        5.08      6.37 o 
  -1   2  27        8.38       10.87      6.77 o 
   0   2  27        1.83        4.78      6.23 o 
   1   2  27       36.28       59.05      8.94 o 
   2   2  27       40.49       34.61     12.84 o 
   3   2  27       16.61       28.45      7.62 o 
   4   2  27        3.25        7.35      6.43 o 
   5   2  27        4.67       -3.49     10.26 o 
  -5   3  27        4.33       -5.71      7.04 o 
  -4   3  27        0.65        1.73     11.66 o 
  -3   3  27        2.54        6.90      6.67 o 
  -2   3  27        0.09       -5.85      5.85 o 
  -1   3  27        2.40       21.31      7.17 o 
   0   3  27        6.41       19.02      7.39 o 
   1   3  27        8.92       18.25      6.72 o 
   2   3  27        1.81        0.05      5.70 o 
   3   3  27        3.83       -0.22      5.87 o 
   4   3  27        1.51       11.08      6.43 o 
   5   3  27        2.67       -8.18     11.26 o 
  -3   4  27        2.50       -3.97      9.02 o 
  -2   4  27        2.39        3.53      9.94 o 
  -1   4  27        9.53        9.50      9.98 o 
   0   4  27        5.64        7.91      6.61 o 
   1   4  27        1.96        8.38     10.50 o 
   2   4  27        7.27       30.22     11.50 o 
   3   4  27       11.02       -6.41      9.58 o 
  -6   0  28       26.33       20.48     13.95 o 
  -4   0  28        1.49       -8.86      8.86 o 
  -2   0  28       13.57       17.35     11.10 o 
   0   0  28       31.72       32.74     11.54 o 
   2   0  28        0.01       -4.93      7.37 o 
   4   0  28        0.09       -6.41      7.57 o 
   6   0  28       20.28       21.00     10.18 o 
  -6   1  28        0.44        3.49     12.66 o 
  -5   1  28        7.67       14.39     13.03 o 
  -4   1  28        4.71       -9.30      9.30 o 
  -3   1  28        0.09        3.27      6.72 o 
  -2   1  28        1.34       -5.96      5.96 o 
  -1   1  28        1.78       -4.59      4.59 o 
   0   1  28        9.66       11.12      5.71 o 
   1   1  28       41.37       32.89      6.59 o 
   2   1  28        0.81        5.69      6.04 o 
   3   1  28        0.57        1.95      5.79 o 
   4   1  28        0.00       -4.09      7.09 o 
   5   1  28        6.50       14.03      9.38 o 
  -6   2  28        1.25       17.71     12.78 o 
  -5   2  28        0.05       -6.97      6.97 o 
  -4   2  28        0.01       -5.60      6.90 o 
  -3   2  28        0.16        0.30      6.57 o 
  -2   2  28        3.17        1.58      6.83 o 
  -1   2  28        7.45        9.60      7.32 o 
   0   2  28        0.65        2.80      6.83 o 
   1   2  28       10.19       10.53      7.01 o 
   2   2  28        0.03        1.55      6.27 o 
   3   2  28        0.63       -2.62      6.23 o 
   4   2  28        0.00        3.45      7.43 o 
   5   2  28        1.01        9.18      8.46 o 
  -4   3  28        6.91        9.07      7.64 o 
  -3   3  28        7.08       13.39      7.55 o 
  -2   3  28        0.23       -5.96      5.96 o 
  -1   3  28        6.27       10.39      6.87 o 
   0   3  28        5.66       17.94      7.32 o 
   1   3  28       11.51        3.25      6.77 o 
   2   3  28       17.23        6.33      6.67 o 
   3   3  28       12.89       16.00      7.62 o 
   4   3  28        0.12        2.00     10.54 o 
  -1   4  28        2.76       22.72     11.86 o 
   0   4  28        0.01       -2.69     10.42 o 
   1   4  28        1.84       -2.12     10.26 o 
  -5   0  29        3.32        9.66     14.19 o 
  -3   0  29        0.60        4.41     11.30 o 
  -1   0  29        0.81       -9.62      9.62 o 
   1   0  29        1.42        8.38      9.46 o 
   3   0  29        9.38       11.22      9.74 o 
   5   0  29        4.40       -3.37      8.54 o 
  -5   1  29       18.98       14.07     12.54 o 
  -4   1  29       14.05        7.13     12.10 o 
  -3   1  29        2.57       11.18     10.50 o 
  -2   1  29        1.10       -8.78      9.54 o 
  -1   1  29        0.07        1.91      6.76 o 
   0   1  29        5.61       16.97      7.16 o 
   1   1  29        1.48        6.40      6.51 o 
   2   1  29        1.57        7.94      9.78 o 
   3   1  29        5.04       -0.88      7.33 o 
   4   1  29        1.15       -4.25      7.57 o 
   5   1  29        1.30       -3.37      7.86 o 
  -4   2  29        2.06        0.84     10.14 o 
  -3   2  29        1.21       -6.52      7.16 o 
  -2   2  29        0.63       -2.40      6.76 o 
  -1   2  29        0.66       10.09      7.47 o 
   0   2  29        2.33       -0.78      6.76 o 
   1   2  29        0.34       -6.47      6.47 o 
   2   2  29        0.17        1.23      6.68 o 
   3   2  29        4.95        7.45      8.98 o 
   4   2  29        0.54        3.01      8.50 o 
  -3   3  29        3.56       11.70     11.74 o 
  -2   3  29        1.07       -0.28     10.30 o 
  -1   3  29        0.11        1.24      7.06 o 
   0   3  29        3.84        1.13      6.99 o 
   1   3  29        0.07       -5.96      6.31 o 
   2   3  29        1.07        4.05     11.10 o 
  -4   0  30        8.05      -10.74     10.74 o 
  -2   0  30        3.33       -0.04     11.02 o 
   0   0  30        6.79        1.16     11.30 o 
   2   0  30       15.25       33.58     12.34 o 
   4   0  30        2.58       10.78     10.30 o 
  -4   1  30        5.72        5.13     12.10 o 
  -3   1  30        0.15       11.74     11.98 o 
  -2   1  30        2.08       -2.40     10.14 o 
  -1   1  30        0.83        6.49     10.38 o 
   0   1  30        4.47        3.29      9.46 o 
   1   1  30        0.00        5.53     10.74 o 
   2   1  30        0.70       -6.05      9.54 o 
   3   1  30       11.73       -4.17      8.42 o 
   4   1  30        0.05       28.45     10.98 o 
  -3   2  30        0.01       -8.74      8.74 o 
  -2   2  30        0.58        5.89     10.22 o 
  -1   2  30        0.24       -2.20      8.74 o 
   0   2  30        3.12       -7.57      7.57 o 
   1   2  30        0.79       -1.52      8.78 o 
   2   2  30        4.97        3.77      8.98 o 
  -3   0  31        0.19       10.62     13.35 o 
  -1   0  31       16.58       13.35     12.06 o 
   1   0  31        3.11        0.16     10.66 o 
  -2   1  31        0.23        1.12     11.06 o 
  -1   1  31        1.65       -4.81     10.30 o 
   0   1  31        0.77       12.34     10.90 o 
   1   1  31        0.05       -1.44      9.38 o 
   2   1  31        1.87       10.70      9.74 o 
                                                 
